# Supplementary material for: Genome-wide methylomic analysis in individuals with HNF1B intragenic mutation and 17q12 microdeletion
Source: Clin Epigenetics. 2018 Jul 18;10:97. doi: 10.1186/s13148-018-0530-z (PMC6052548; doi:10.1186/s13148-018-0530-z)
Supplement: Supplementary file 1 — Table S1. SLC1A3 bisulfite pyrosequencing assay conditions. (XLSX 11 kb) [file 13148_2018_530_MOESM1_ESM.xlsx]

## Sheet: SLC1A3 Pyrosequencing condition
SLC1A3 DMR
Forward Primer	GTTGTGGGTTTTTGAGAAGTGAA
Reverse Primer	/5Biosg/AATCTTAACCATTCAATTAACTCTCATAAC
Sequencing Primer	GGTTTTTGAGAAGTGAAT
Sequence to analyse	TTYGGAGTTG TTTTTTTTGA GAGTTTTYGG YGATTTYGTT GAGAGTGAGA GGAAGTTTTT GYGGTGGGTT TTTTGGTAAA TTATATATTG GGAAGATYGY GGGATTGTGT TAAGTTGTTA TGAGAGTT
Human Genome Coordinates (hg19)	chr5:36662778-36662947
PCR Product length (bp)	170
PCR annealing temperature (°C)	56
Number of cycles	37
