# Supplementary material for: Genome-wide methylomic analysis in individuals with HNF1B intragenic mutation and 17q12 microdeletion
Source: Clin Epigenetics. 2018 Jul 18;10:97. doi: 10.1186/s13148-018-0530-z (PMC6052548; doi:10.1186/s13148-018-0530-z)
Supplement: Supplementary file 3 — Table S2. All anlaysed probes from the ANOVA test with a p-value <0.01. (XLSX 688 kb) [file 13148_2018_530_MOESM3_ESM.xlsx]

## Sheet: Probes Pvalue<0.01 ANOVA
Probe ID	F Statistic	ANOVA P Value	ANOVA qvalue	CHR	MAPINFO	RefGene Name	T Statistic ctrl v 17q12del	Coefficient ctrl v 17q12del	P value ctrl v 17q12del	T Statistic ctrl v HNF1b mtn	Coefficient ctrl v HNF1b mtn	P value ctrl v HNF1b mtn
cg06475972	47.0167	3.9957e-12	1.55151e-06	17	34842357	ZNHIT3	9.04475	0.0428208	5.05686e-12	0.0735798	0.00031558	0.941644
cg17953633	43.6957	1.28091e-11	2.48686e-06	17	34957751	MRM1	8.53152	0.0692517	2.97461e-11	-0.417399	-0.00306936	0.67821
cg24685795	40.2773	4.51561e-11	5.84463e-06	17	34851276	ZNHIT3	-8.07532	-0.10747	1.46592e-10	0.673941	0.00812532	0.503516
cg18269801	37.212	1.48088e-10	1.43754e-05	17	35732756	ACACA	-8.08843	-0.0614575	1.39992e-10	-0.183572	-0.0012636	0.855107
cg05527869	35.8911	2.51614e-10	1.95401e-05	17	35294476	LHX1	7.98773	0.0250748	1.99485e-10	0.309868	0.000881218	0.757976
cg04264908	35.3765	3.10305e-10	2.00817e-05	17	35303330		8.0572	0.0601631	1.56232e-10	0.715871	0.00484254	0.477469
cg22359664	32.781	9.18972e-10	5.0976e-05	17	35289432		7.09366	0.0443208	4.75042e-09	-1.02275	-0.00578896	0.311447
cg07037057	30.7226	2.25269e-09	0.000107005	17	35969138	SYNRG	7.68353	0.0760041	5.83925e-10	1.3815	0.01238	0.173391
cg18103097	30.3316	2.68109e-09	0.000107005	17	35414317		-7.38561	-0.0708449	1.68021e-09	-0.41543	-0.00361004	0.679641
cg20151045	30.2702	2.75576e-09	0.000107005	17	35414114	AATF	-7.24237	-0.0514681	2.79686e-09	-0.0177725	-0.000114419	0.985892
cg20951949	29.5121	3.8773e-09	0.000136867	17	34898162		-7.04745	-0.0780555	5.60119e-09	0.253868	0.00254725	0.80066
ch.17.958355F	28.6	5.88514e-09	0.000190431	17	35991457	DDX52	7.36525	0.055481	1.80638e-09	1.10967	0.00757256	0.272559
cg19678067	27.7499	8.73919e-09	0.00026103	17	34901173	GGNBP2	6.7246	0.0327186	1.77219e-08	-0.509397	-0.00224532	0.61276
cg06655187	27.194	1.13577e-08	0.000315011	17	34842929	ZNHIT3	7.33486	0.0180898	2.0125e-09	1.98364	0.00443197	0.0529133
cg03146993	26.9145	1.29709e-08	0.000335768	17	35297146	LHX1	6.987	0.0408167	6.94852e-09	0.486999	0.00257731	0.628431
cg18574725	26.7608	1.39584e-08	0.000338748	17	34900600	GGNBP2	6.65871	0.0315547	2.2419e-08	-0.370096	-0.00158884	0.712906
cg06397845	26.5446	1.54811e-08	0.000353603	17	35732737	ACACA	-6.80908	-0.0662545	1.31092e-08	-0.0915488	-0.000806997	0.92743
cg00356511	26.1767	1.84831e-08	0.000398715	17	35716273	ACACA	6.27911	0.0236711	8.6784e-08	-1.03502	-0.00353479	0.305739
cg02787306	25.0175	3.25826e-08	0.000665877	17	34957963	MRM1	6.65224	0.0440558	2.2943e-08	0.209346	0.00125601	0.835046
cg27614319	24.2747	4.71842e-08	0.000916069	17	35079061		6.45259	0.0395316	4.67695e-08	-0.0729572	-0.000404922	0.942137
cg04993975	24.1593	5.00032e-08	0.000924571	17	35294472	LHX1	6.64772	0.0236742	2.3316e-08	0.554881	0.00179017	0.5815
cg00688900	22.7984	1.00194e-07	0.0017684	17	34901364	GGNBP2	6.00821	0.0243858	2.27327e-07	-0.657194	-0.00241645	0.514132
cg17408935	21.8822	1.6179e-07	0.00273141	17	35843206		-5.3726	-0.0601144	2.13108e-06	1.61448	0.0163651	0.112846
cg02975268	21.6063	1.87255e-07	0.00297409	17	35309385	AATF	-6.25209	-0.0584318	9.55462e-08	-0.409998	-0.00347134	0.683595
cg06971092	21.5643	1.91484e-07	0.00297409	17	35291286		5.96633	0.0848551	2.63723e-07	-0.358694	-0.00462155	0.721365
cg00138525	21.3402	2.15791e-07	0.00322271	17	35306721	AATF	5.34511	0.0202924	2.34536e-06	-1.52818	-0.00525586	0.132897
cg11010140	20.9326	2.68567e-07	0.00386233	17	34900632	GGNBP2	5.80688	0.0210128	4.63692e-07	-0.519288	-0.00170232	0.605898
cg10072078	20.2956	3.79576e-07	0.00526384	17	35969367	SYNRG	6.06218	0.0297219	1.87696e-07	0.406092	0.0018037	0.686443
cg06971602	19.9214	4.66198e-07	0.00624215	17	35306010	AATF	5.37087	0.014598	2.14401e-06	-1.1093	-0.00273142	0.272717
cg27177195	19.6803	5.32693e-07	0.0066521	17	34945903	GGNBP2	-5.91218	-0.0705265	3.19499e-07	-0.221382	-0.00239243	0.825715
cg03232051	19.655	5.40207e-07	0.0066521	17	35295683	LHX1	5.65411	0.0305082	7.94686e-07	-0.440989	-0.00215562	0.66116
cg14091799	19.6285	5.4821e-07	0.0066521	17	34891389	PIGW	6.08676	0.0154345	1.72009e-07	0.855766	0.00196586	0.396292
cg21941879	19.5473	5.73506e-07	0.00674816	17	34851723	MYO19	-5.68529	-0.103545	7.12054e-07	0.329917	0.00544344	0.742869
cg11978823	19.3448	6.42075e-07	0.00733278	17	35767270	TADA2A	6.11687	0.0245433	1.54557e-07	1.19941	0.00435978	0.236136
cg02102644	18.9505	8.01139e-07	0.00878402	17	35969361	SYNRG	5.84973	0.0308948	3.98511e-07	0.36626	0.00175239	0.715748
cg27199872	18.8837	8.31894e-07	0.00878402	17	35289351		6.0529	0.030614	1.93989e-07	1.2368	0.00566695	0.222057
cg05097593	18.8728	8.37015e-07	0.00878402	17	34890677	MYO19	6.01355	0.0421979	2.23063e-07	1.0408	0.00661638	0.303076
cg22078560	18.7578	8.93266e-07	0.00912765	17	36004621	DDX52	4.97028	0.0332501	8.5656e-06	-1.50141	-0.00909924	0.139665
cg04636269	18.3477	1.12812e-06	0.0112318	17	35300868		5.91095	0.0276438	3.20895e-07	0.940769	0.0039858	0.351438
cg16670864	18.1319	1.27665e-06	0.0122523	17	35848621	DUSP14	5.80009	0.0647621	4.74942e-07	0.626304	0.00633525	0.534022
cg20970945	18.0846	1.31186e-06	0.0122523	17	35972413	DDX52	-5.47498	-0.0482225	1.49024e-06	0.30159	0.00240645	0.764241
cg11976048	18.0669	1.32527e-06	0.0122523	17	34948329	DHRS11	5.26392	0.0140637	3.11064e-06	-0.764046	-0.00184928	0.448503
cg19039672	17.9679	1.40304e-06	0.0126697	17	34845115	ZNHIT3	-5.8542	-0.0922273	3.92271e-07	-0.952543	-0.0135947	0.345497
cg27572510	17.6625	1.67447e-06	0.0146482	17	35474613	ACACA	-5.8968	-0.0541254	3.37373e-07	-1.47656	-0.012278	0.146193
cg01929530	17.6031	1.7333e-06	0.0146482	17	35767072	ACACA	5.63506	0.0387942	8.49765e-07	0.343793	0.00214416	0.732473
cg20778688	17.6011	1.73532e-06	0.0146482	17	35657046	ACACA	-5.47673	-0.0623881	1.48113e-06	0.108717	0.00112194	0.913871
cg07885289	17.3204	2.04432e-06	0.0163836	17	35294595	LHX1	5.68879	0.0128402	7.03347e-07	0.687665	0.00140611	0.494906
cg06726747	17.3134	2.05271e-06	0.0163836	17	34900645	GGNBP2	5.56025	0.00908735	1.10525e-06	0.252826	0.000374332	0.80146
cg19344545	17.3012	2.06749e-06	0.0163836	21	45575573		2.08412	0.0178312	0.0423852	5.88178	0.045589	3.558e-07
cg09304460	16.9881	2.48564e-06	0.0189518	17	34948150	DHRS11	5.66878	0.0223289	7.54688e-07	0.822228	0.00293402	0.41493
cg14390580	16.9857	2.48919e-06	0.0189518	17	35873008	DUSP14	-5.20136	-0.0549978	3.86429e-06	0.533623	0.00511158	0.596015
cg21869956	16.5293	3.26408e-06	0.0243736	17	35078334		5.52309	0.0438776	1.25913e-06	0.544295	0.00391731	0.588707
cg19651223	16.4958	3.3301e-06	0.0243974	17	35165844		5.66176	0.015457	7.73563e-07	1.18179	0.00292286	0.242991
cg16293732	16.4043	3.51754e-06	0.0252934	17	35289543		5.71201	0.0394307	6.4808e-07	1.70384	0.0106553	0.0947456
cg12442452	16.2172	3.93561e-06	0.027785	17	34842733	ZNHIT3	5.25458	0.0507528	3.21325e-06	-0.110696	-0.000968605	0.91231
cg27218536	16.1496	4.09921e-06	0.0284232	17	35969412	SYNRG	4.99058	0.0226534	7.99007e-06	-0.693872	-0.00285335	0.491039
cg16296469	15.8657	4.86705e-06	0.0331553	17	36047098	HNF1B	-5.19398	-0.0522193	3.9643e-06	0.118115	0.0010758	0.906459
cg26100256	15.682	5.44232e-06	0.0364349	17	35631408	ACACA	-4.54428	-0.0646989	3.61783e-05	1.37326	0.0177123	0.175924
cg19495043	15.5998	5.72249e-06	0.0376613	17	34891455	PIGW	5.08159	0.0156467	5.84414e-06	-0.288225	-0.000803983	0.77439
cg26534468	15.4419	6.30319e-06	0.0407916	17	35537229	ACACA	-4.75867	-0.056642	1.76051e-05	0.919827	0.00991863	0.362169
cg22433574	15.2729	6.99341e-06	0.0445165	17	35849808	DUSP14	5.14847	0.0116135	4.64012e-06	0.0238243	4.86852e-05	0.98109
cg19341901	14.8003	9.3727e-06	0.0586996	7	149580879		-5.34983	-0.0508245	2.30715e-06	-2.88744	-0.0248507	0.00576508
cg05013942	14.5081	1.12534e-05	0.0693594	17	36003336	DDX52	5.01907	0.0393436	7.2461e-06	0.0264085	0.000187537	0.979039
cg01035900	14.4826	1.14346e-05	0.0693752	17	35767301	TADA2A	4.4696	0.0114837	4.63777e-05	-1.14481	-0.00266463	0.257849
cg08967106	14.4406	1.17408e-05	0.0701369	17	35014412		4.29571	0.0134832	8.22307e-05	-1.42381	-0.00404857	0.160838
cg18728780	14.0987	1.45723e-05	0.0857327	14	62120470		-5.27685	-0.059595	2.97407e-06	-2.492	-0.0254962	0.0161344
cg25142340	13.9365	1.61562e-05	0.0936323	7	155299624	CNPY1	5.21595	0.0309712	3.67383e-06	2.67705	0.0144003	0.0100757
cg06323521	13.4663	2.18427e-05	0.124727	1	27710217	CD164L2	-4.76875	-0.0392315	1.70149e-05	-3.65717	-0.0272564	0.000622264
cg16260274	13.4424	2.21819e-05	0.124828	17	35849812	DUSP14	4.90208	0.017338	1.08147e-05	0.231014	0.000740199	0.818266
cg04227077	13.3941	2.28854e-05	0.125423	16	32252787		3.15334	0.0332676	0.00275542	-2.6575	-0.025399	0.0105993
cg26863324	13.3909	2.29338e-05	0.125423	17	36003443	DDX52	4.8152	0.0176047	1.45357e-05	0.00687902	2.27842e-05	0.994539
cg02296171	13.2142	2.57154e-05	0.138683	2	209224657		-5.11381	-0.0956624	5.22989e-06	-1.39029	-0.0235611	0.170723
cg07323648	13.1827	2.62472e-05	0.139262	17	35291127		3.52476	0.0438024	0.000929655	-2.17649	-0.024503	0.034367
cg09560297	13.1657	2.65401e-05	0.139262	19	37406349	ZNF568	4.85649	0.0476637	1.26323e-05	0.244457	0.00217351	0.807897
cg02997983	13.118	2.73767e-05	0.141736	19	21646781		5.09921	0.0382092	5.49998e-06	1.42482	0.009672	0.160549
cg18378490	13.067	2.83015e-05	0.142727	17	35767047	ACACA	4.38345	0.0187475	6.16571e-05	-0.834712	-0.00323413	0.407931
cg27180268	13.0641	2.83545e-05	0.142727	17	36003216	DDX52	4.83287	0.0227032	1.36892e-05	0.228529	0.00097256	0.820186
cg01445838	13.0471	2.86707e-05	0.142727	6	144286805	PLAGL1	-4.42455	-0.0636653	5.38371e-05	-4.00082	-0.0521525	0.000212921
cg10713232	13.0098	2.93778e-05	0.144395	17	37051959	LASP1	0.0987091	0.00078888	0.921772	-4.70653	-0.0340759	2.09957e-05
cg14694075	12.9736	3.00814e-05	0.146005	17	36059830	HNF1B	-4.51268	-0.0392559	4.01946e-05	0.538288	0.00424207	0.592815
cg01563071	12.8498	3.26207e-05	0.156376	3	131647680	CPNE4	5.02473	0.0857569	7.10665e-06	1.22221	0.0188971	0.227475
cg17933936	12.7999	3.37085e-05	0.15962	1	226885709	ITPKB	4.58848	0.0343309	3.12133e-05	3.66965	0.0248733	0.000598949
cg25705519	12.7728	3.43126e-05	0.160523	3	159557552	SCHIP1	4.5968	0.0742464	3.03563e-05	-0.264082	-0.00386412	0.792824
cg06095631	12.6828	3.64067e-05	0.168292	10	4230707		-4.89613	-0.0220432	1.10365e-05	-2.89785	-0.0118193	0.00560456
cg18795569	12.518	4.05933e-05	0.185437	19	3480508	C19orf77	-4.40932	-0.0999194	5.66141e-05	0.578436	0.0118748	0.565619
ch.17.922987F	12.4669	4.19892e-05	0.189584	17	34866000	MYO19	4.2247	0.0223394	0.000103651	-0.922319	-0.00441824	0.360882
cg00754896	12.4135	4.35042e-05	0.19356	17	76227255	LOC283999	-4.3676	-0.0281797	6.4958e-05	-3.83591	-0.0224209	0.000358109
cg00752277	12.401	4.38668e-05	0.19356	3	47892279	MAP4	-4.96813	-0.03237	8.62898e-06	-2.14821	-0.01268	0.0366668
cg23658045	12.3532	4.52824e-05	0.195637	12	57940978	DCTN2	-3.55491	-0.0228942	0.000848956	1.92381	0.0112241	0.0601976
cg27421298	12.3511	4.53452e-05	0.195637	17	35303285		4.46728	0.0204624	4.67364e-05	-0.383516	-0.00159144	0.702996
cg06750038	12.3311	4.59514e-05	0.196074	16	87425101	FBXO31	-4.22395	-0.0405798	0.000103904	-3.98162	-0.0346533	0.000226316
cg24591374	12.2966	4.70213e-05	0.198458	17	54991443	TRIM25	4.95286	0.0121629	9.09212e-06	2.05303	0.00456739	0.045429
cg20242427	12.2478	4.85723e-05	0.2028	11	61115736	DAK	-3.95198	-0.0457398	0.000248603	-4.22377	-0.0442865	0.000103964
cg07880005	12.2248	4.93232e-05	0.203744	17	34842371	ZNHIT3	4.73545	0.0282074	1.90431e-05	0.417534	0.00225313	0.678112
cg20945853	12.2007	5.01245e-05	0.204875	5	133406542		-3.18921	-0.0265213	0.00248764	-4.68062	-0.035262	2.29114e-05
cg02685436	12.0139	5.67988e-05	0.228088	11	125616118	PATE1	-4.54299	-0.0227342	3.63347e-05	-3.38221	-0.0153331	0.00142076
cg17184326	11.9998	5.73387e-05	0.228088	6	32134629	EGFL8	-3.03535	-0.00573915	0.00384005	2.46007	0.00421386	0.0174649
cg22298548	11.9844	5.7934e-05	0.228088	17	35424933		3.90234	0.0383575	0.000290769	-1.31474	-0.0117073	0.194718
cg09643151	11.9788	5.81536e-05	0.228088	2	201981873	CFLAR	0.181208	0.000531268	0.856952	4.61536	0.0122585	2.85263e-05
cg01741616	11.9411	5.96448e-05	0.230419	17	36612298	ARHGAP23	-4.79251	-0.0222585	1.56991e-05	-0.8728	-0.00367231	0.387029
cg03811260	11.9302	6.00858e-05	0.230419	16	67198215	HSF4	-4.13011	-0.012996	0.000140763	0.907102	0.00258581	0.368792
cg07834934	11.9193	6.0528e-05	0.230419	17	35570162	ACACA	-4.52903	-0.0460741	3.80652e-05	0.0310463	0.000286124	0.975359
cg15456099	11.8961	6.14791e-05	0.231767	17	34957969	MRM1	4.87752	0.0135614	1.17595e-05	1.75143	0.00441153	0.0861298
cg10356613	11.8339	6.41088e-05	0.235138	17	35294491	LHX1	4.15092	0.0132405	0.000131625	-0.833505	-0.00240858	0.408605
cg22377814	11.8275	6.43892e-05	0.235138	7	28091875	JAZF1	-1.79605	-0.0121371	0.0786533	3.54301	0.02169	0.000879965
cg13724732	11.8251	6.44923e-05	0.235138	2	53731598		4.70023	0.0516509	2.14463e-05	2.88878	0.0287585	0.00574417
cg26071135	11.8181	6.47954e-05	0.235138	11	843943	TSPAN4	-4.78556	-0.0685039	1.60729e-05	-0.962301	-0.0124792	0.340623
cg24382686	11.7521	6.77482e-05	0.238741	17	35053756		4.40711	0.0500456	5.70295e-05	-0.258576	-0.00266007	0.797045
cg03770646	11.7493	6.78757e-05	0.238741	19	17504972		4.76011	0.0758327	1.75199e-05	0.897663	0.0129553	0.373755
cg09317371	11.7459	6.80331e-05	0.238741	16	57180175	CPNE2	-4.53087	-0.0514713	3.78322e-05	-3.26654	-0.0336174	0.00199157
cg03444304	11.7346	6.85559e-05	0.238741	17	35969646	SYNRG	4.83256	0.00988147	1.37034e-05	2.09278	0.00387668	0.0415695
cg08916461	11.728	6.88625e-05	0.238741	2	105031896		4.79495	0.0896141	1.55699e-05	1.12902	0.0191155	0.264387
cg03954858	11.6697	7.16356e-05	0.246157	22	40404957	FAM83F	4.51229	0.0321517	4.02467e-05	0.0539273	0.000348103	0.957212
cg23011516	11.5995	7.51272e-05	0.25589	15	23895160		4.72365	0.0447506	1.98171e-05	2.61199	0.0224174	0.0119158
cg16822666	11.5509	7.76483e-05	0.260779	17	35656660	ACACA	3.81724	0.0247579	0.000379588	-1.31276	-0.00771336	0.195378
cg06538998	11.5438	7.80224e-05	0.260779	16	28503160	CLN3	4.54756	0.00881354	3.57846e-05	0.229005	0.000402077	0.819818
cg19413066	11.5256	7.89944e-05	0.260779	17	76965347		-4.67302	-0.0625408	2.35045e-05	-2.74268	-0.0332531	0.00848697
cg18568335	11.5209	7.92489e-05	0.260779	14	105792505	PACS2	-3.83306	-0.0529179	0.000361305	-4.09636	-0.0512328	0.000156899
cg21786381	11.505	8.0109e-05	0.261394	11	75234078	GDPD5	-3.3773	-0.0252979	0.00144146	-4.40952	-0.0299225	5.65776e-05
cg10852661	11.4856	8.11726e-05	0.262657	5	162864385	CCNG1	-0.214858	-0.000799218	0.83077	4.3737	0.0147386	6.3667e-05
cg03864215	11.4622	8.24784e-05	0.264677	11	17408437	KCNJ11	-4.70501	-0.0380129	2.11038e-05	-0.904626	-0.00662113	0.37009
cg12279877	11.4484	8.3254e-05	0.264976	17	35294230	LHX1	4.77595	0.0260933	1.6605e-05	1.48125	0.00733146	0.144941
cg13255035	11.4353	8.40025e-05	0.265185	11	65423457	RELA	-2.33726	-0.0170753	0.0235558	-4.73935	-0.031367	1.87937e-05
cg03218931	11.3739	8.75963e-05	0.2743	17	34835076		-4.63441	-0.044343	2.67608e-05	-0.655758	-0.00568416	0.515047
cg24985035	11.3376	8.97966e-05	0.278941	17	36147478		-2.93102	-0.046223	0.00512053	2.41252	0.0344669	0.019631
cg21035511	11.3042	9.18726e-05	0.279137	6	135318509	HBS1L	0.245126	0.00198156	0.807383	4.50607	0.0329995	4.10877e-05
cg18614702	11.3036	9.19087e-05	0.279137	10	72215990		-2.84482	-0.0376493	0.0064677	-4.58883	-0.0550168	3.1177e-05
cg16765226	11.2954	9.24263e-05	0.279137	16	87905302		-4.60842	-0.0127584	2.91973e-05	-2.77609	-0.00696259	0.00776993
cg19319228	11.2905	9.27355e-05	0.279137	1	40367847	MYCL1	1.69446	0.00450553	0.0965246	4.75162	0.0114458	1.80302e-05
cg00754063	11.248	9.54776e-05	0.284988	19	16345954	AP1M1	-4.23206	-0.0341292	0.000101199	-3.54733	-0.025916	0.000868576
cg23553912	11.2378	9.61472e-05	0.284988	3	159558031	SCHIP1	4.34405	0.106126	7.01857e-05	-0.168612	-0.00373172	0.866796
cg00221788	11.1549	0.000101775	0.299385	12	93859987	MRPL42	4.20669	0.0314954	0.00010989	3.54406	0.024038	0.000877199
cg13761949	11.1245	0.000103926	0.301918	10	35098359	PARD3	3.79354	0.0356517	0.000408656	-1.21224	-0.0103209	0.231233
cg27385272	11.1122	0.000104807	0.301918	17	27507678	MYO18A	4.33477	0.043396	7.23573e-05	-0.129744	-0.0011767	0.8973
cg24819835	11.1047	0.000105354	0.301918	4	15780011	CD38	4.60403	0.0234484	2.963e-05	2.62827	0.0121266	0.0114286
cg27469991	11.0993	0.000105746	0.301918	21	34776637	IFNGR2	-2.64795	-0.0169148	0.010864	-4.59762	-0.0266063	3.02734e-05
cg24603803	11.0211	0.0001116	0.316305	1	100111849	PALMD	4.67248	0.088597	2.35473e-05	1.2916	0.0221867	0.202554
cg20380755	11.007	0.000112688	0.317074	5	153546243		3.38198	0.0405412	0.00142171	4.26771	0.0463461	9.01052e-05
cg15238325	10.9826	0.000114602	0.319122	17	217243		2.51539	0.0336527	0.0152188	4.60231	0.0557807	2.98011e-05
cg20695611	10.9768	0.00011506	0.319122	17	35853648	DUSP14	-4.4983	-0.0438073	4.21638e-05	-0.434491	-0.00383329	0.66584
cg26112661	10.9499	0.000117218	0.320588	1	53704558	MAGOH	3.96539	0.0774351	0.000238272	-0.853177	-0.0150933	0.397712
cg08100284	10.9497	0.000117239	0.320588	17	35242990		4.32294	0.0317881	7.52175e-05	-0.077256	-0.000514648	0.938734
cg22296762	10.9282	0.000118993	0.321518	17	34891464	PIGW	4.675	0.01114	2.33486e-05	1.6934	0.00365556	0.0967291
cg01850245	10.9252	0.000119236	0.321518	6	27569094		4.52849	0.0432168	3.81334e-05	0.587057	0.00507542	0.559861
cg13586765	10.9103	0.000120475	0.322619	9	139101292	QSOX2	-3.44854	-0.0187578	0.00116754	1.6624	0.00819171	0.102818
cg03705319	10.8887	0.000122289	0.325236	12	12848516	GPR19	-2.45591	-0.0228098	0.0176457	-4.59311	-0.0386464	3.07335e-05
cg16174859	10.8556	0.000125124	0.33051	13	113763037	F7	-2.25899	-0.0246918	0.0283678	2.9594	0.0293045	0.0047375
cg15040499	10.8421	0.000126303	0.331371	17	35861263	DUSP14	-4.0618	-0.0533984	0.000175283	0.624489	0.0074375	0.535204
cg19413841	10.789	0.00013104	0.341492	17	34893245	PIGW	-4.50834	-0.0788985	4.07791e-05	-0.616531	-0.00977461	0.540398
cg20147819	10.7606	0.000133649	0.345967	17	35078843		4.21523	0.0118696	0.000106886	-0.251904	-0.0006426	0.802169
cg08169020	10.7091	0.000138523	0.356211	14	69256888	ZFP36L1	1.905	0.0245549	0.0626578	4.6227	0.0539798	2.78329e-05
cg16672659	10.6988	0.000139521	0.356417	17	36098223	HNF1B	-3.73136	-0.0270978	0.000495451	1.17069	0.00770193	0.247387
cg26104293	10.6333	0.00014603	0.370606	6	91499812		1.9219	0.0125385	0.0604441	-3.19186	-0.0188649	0.00246883
cg14519120	10.6204	0.000147353	0.371535	1	26249725		-1.45132	-0.00505172	0.153062	-4.60152	-0.0145101	2.988e-05
cg00509451	10.5937	0.000150126	0.376085	11	64811775	SAC3D1	-3.13534	-0.0219767	0.00289973	-4.28669	-0.0272202	8.46914e-05
cg00966959	10.5694	0.0001527	0.380081	17	36002951	DDX52	4.30888	0.0308032	7.87641e-05	0.0926169	0.000599811	0.926586
cg14213563	10.5568	0.000154045	0.380918	11	16424935	SOX6	-2.35608	-0.0179768	0.0225134	2.80246	0.0193712	0.00724406
cg08447658	10.5406	0.000155799	0.380918	4	1339912	KIAA1530	-1.69021	-0.00351713	0.0973401	-4.59143	-0.00865541	3.09069e-05
cg14653977	10.5383	0.000156048	0.380918	9	136038692	GBGT1	4.16447	0.0437612	0.00012599	-0.265943	-0.00253169	0.791399
cg12740148	10.5254	0.000157465	0.380918	17	35306017	AATF	4.2402	0.0118964	9.85561e-05	-0.0709592	-0.000180357	0.943719
cg18158604	10.5211	0.000157941	0.380918	22	34046477	LARGE	0.089146	0.00159138	0.929329	-4.23234	-0.0684455	0.000101107
cg14637631	10.4679	0.000163927	0.39116	17	34891280	MYO19	4.25898	0.0162911	9.27072e-05	0.0104956	3.63701e-05	0.991669
cg10443019	10.4656	0.000164202	0.39116	6	30112423	TRIM40	4.4697	0.021633	4.63628e-05	2.55105	0.0111854	0.0139132
cg21725374	10.4492	0.000166094	0.391811	8	145171334	KIAA1875	3.19176	0.00533647	0.00246956	4.217	0.00638734	0.000106274
cg23861715	10.4458	0.000166494	0.391811	9	99382235	CDC14B	-4.04215	-0.0160647	0.000186648	-3.47032	-0.0124946	0.00109421
cg13095450	10.4035	0.000171506	0.401175	17	35423449		4.30099	0.0658738	8.08242e-05	0.168261	0.00233464	0.867071
cg21416544	10.3705	0.000175529	0.407833	12	8986988	A2ML1	-4.31752	-0.0478004	7.65657e-05	-2.93495	-0.0294367	0.00506583
cg26825849	10.3574	0.00017715	0.407833	13	113871121	CUL4A	-1.51835	-0.00970377	0.135354	-4.54835	-0.026334	3.56915e-05
cg05225684	10.3546	0.000177504	0.407833	14	53257343	GNPNAT1	3.74991	0.0679359	0.000467847	-1.01904	-0.0167248	0.31319
cg19535073	10.3038	0.000183959	0.415482	7	41743606	LOC285954	-3.39086	-0.0175506	0.00138501	1.56021	0.00731575	0.125145
cg02712474	10.2952	0.000185078	0.415482	2	152120787		4.43623	0.0182052	5.17978e-05	0.743728	0.00276495	0.460592
cg06962768	10.2927	0.000185402	0.415482	7	37959782	EPDR1	-4.11084	-0.0391289	0.000149766	0.274194	0.00236438	0.785088
cg26023748	10.2709	0.000188269	0.415482	10	54515151		-1.54572	-0.0141934	0.128606	-4.53047	-0.037687	3.78827e-05
cg08912317	10.2707	0.000188293	0.415482	7	12610175	SCIN	4.22653	0.0228128	0.000103035	0.0320348	0.000156643	0.974574
cg09181054	10.2641	0.000189175	0.415482	1	19232926	IFFO2	-3.68578	-0.023088	0.000570054	1.09541	0.00621621	0.278693
cg09782833	10.2631	0.000189306	0.415482	15	23895756		-4.46602	-0.0447697	4.69317e-05	-2.35067	-0.0213475	0.0228087
cg05497199	10.2581	0.000189977	0.415482	17	35849771	DUSP14	3.58685	0.00928693	0.000770807	-1.2536	-0.00294042	0.215936
cg09735905	10.2471	0.000191449	0.415482	1	70820197	HHLA3	4.32673	0.00746154	7.42903e-05	2.82923	0.00442007	0.00674408
cg01825921	10.2465	0.000191533	0.415482	11	61525711	C11orf9	-3.53251	-0.0124443	0.000908232	1.33401	0.00425734	0.188369
cg12784272	10.2327	0.000193406	0.417215	17	36021943		-4.14186	-0.0573893	0.000135529	0.169297	0.00212508	0.86626
cg25351599	10.2109	0.000196411	0.420706	8	143279492	NCRNA00051	-3.45875	-0.0488553	0.00113259	1.43312	0.0183387	0.158172
cg08164900	10.2052	0.000197191	0.420706	10	119134712	PDZD8	-2.76314	-0.00481849	0.00804098	-4.33982	-0.00685603	7.11666e-05
cg25673241	10.1852	0.000199998	0.424362	17	78694856	RPTOR	0.898995	0.0054154	0.373052	4.44368	0.0242499	5.05361e-05
cg22609233	10.1498	0.000205063	0.429564	4	115518992	UGT8	1.11993	0.0152298	0.268203	-3.64674	-0.0449264	0.000642412
cg15100426	10.1473	0.000205425	0.429564	2	219187432	PNKD	-4.20955	-0.047273	0.000108878	-3.03974	-0.0309248	0.00379332
cg01981181	10.1401	0.000206477	0.429564	12	49500773	LMBR1L	-3.69383	-0.0279143	0.000556142	-3.75363	-0.0256976	0.000462503
cg07400628	10.1374	0.000206875	0.429564	1	6761934	DNAJC11	4.26956	0.00738112	8.95648e-05	2.89979	0.00454149	0.0055752
cg16679302	10.0931	0.000213458	0.440877	16	85622276		-4.48217	-0.0142661	4.44843e-05	-1.93668	-0.00558431	0.0585616
cg04109941	10.0715	0.000216763	0.444792	7	4153732	SDK1	1.67662	0.00816076	0.0999856	-3.2552	-0.0143537	0.00205797
cg10317026	10.0589	0.000218698	0.444792	1	155056636	EFNA3	-0.183667	-0.00066953	0.855032	-4.2352	-0.0139864	0.000100172
cg10956056	10.0583	0.000218791	0.444792	17	35890214	SYNRG	-4.17172	-0.0392066	0.000123073	-0.00182197	-1.55124e-05	0.998554
cg02456552	10.05	0.000220081	0.445085	19	10426933	FDX1L	-4.47864	-0.0381619	4.50083e-05	-1.45627	-0.0112413	0.151697
cg04800142	10.0344	0.000222533	0.447328	10	3329842		4.00338	0.0169228	0.000211196	-0.3978	-0.00152336	0.692505
cg25272655	10.0283	0.000223494	0.447328	1	228644958	HIST3H2BB	2.95259	0.0205769	0.00482691	-2.046	-0.0129174	0.0461423
cg11078683	10.0013	0.000227831	0.448366	17	35293168	LHX1	4.29878	0.0280945	8.14092e-05	0.432753	0.00256217	0.667093
cg03699778	10.0006	0.000227937	0.448366	7	65670130	TPST1	4.47217	0.00834078	4.59852e-05	1.67267	0.00282612	0.100767
cg21216220	9.99312	0.000229151	0.448366	17	35732945	ACACA	-4.29298	-0.044215	8.29686e-05	-0.418035	-0.00390045	0.677748
cg10043865	9.99134	0.000229442	0.448366	17	35294481	LHX1	4.06323	0.0168056	0.00017448	-0.239215	-0.000896323	0.811936
cg13265003	9.98923	0.000229786	0.448366	21	43919023	SLC37A1	-3.84966	-0.0526194	0.000343032	-3.52748	-0.0436798	0.00092206
cg13426857	9.98061	0.000231198	0.448865	6	31126267	CCHCR1	0.276814	0.00141683	0.783087	-4.04515	-0.0187568	0.000184865
cg04943741	9.9648	0.000233811	0.451232	8	145651369	VPS28	-2.67335	-0.0307671	0.0101728	-4.30775	-0.0449131	7.90549e-05
cg20469139	9.95095	0.000236124	0.451232	17	29297458	RNF135	-0.400375	-0.00650918	0.690621	-4.27918	-0.0630249	8.67954e-05
cg14993276	9.94842	0.000236549	0.451232	19	10397642	ICAM4	0.269539	0.000957279	0.788647	4.23971	0.013641	9.87115e-05
cg15226659	9.94535	0.000237065	0.451232	19	4552594	SEMA6B	-4.33363	-0.0286096	7.26283e-05	-2.57318	-0.0153894	0.013155
cg01999787	9.92787	0.000240033	0.452966	13	37573656	EXOSC8	-1.63166	-0.00546802	0.109163	3.25624	0.00988577	0.00205178
cg12905571	9.92625	0.000240309	0.452966	1	182669244		3.52411	0.0404624	0.000931454	-1.23983	-0.012896	0.220945
cg24057615	9.91341	0.000242516	0.45307	21	43732208	TFF3	0.0538561	0.000289657	0.957269	-4.12079	-0.0200781	0.000145051
cg00641679	9.90576	0.000243841	0.45307	8	94230311		4.42376	0.0717207	5.39784e-05	1.169	0.0171696	0.248058
cg16522484	9.90562	0.000243865	0.45307	14	95942049	C14orf49	-4.37439	-0.0444546	6.35237e-05	-2.37281	-0.0218451	0.0216217
cg14530476	9.89263	0.000246131	0.455101	8	117778582	UTP23	1.2045	0.00269542	0.234184	4.42483	0.00897035	5.37882e-05
cg21050001	9.88469	0.000247528	0.455516	5	36662804	SLC1A3	-4.43177	-0.062626	5.25672e-05	-1.96302	-0.0251301	0.0553333
cg03416645	9.85533	0.000252763	0.462114	3	105087206	ALCAM	4.43872	0.0234105	5.13728e-05	1.54663	0.00738977	0.128387
cg18025258	9.84595	0.000254459	0.462114	18	74607149	ZNF236	-3.34416	-0.0131453	0.00158875	-3.94211	-0.0140379	0.000256489
cg04724718	9.84471	0.000254684	0.462114	17	34948147	DHRS11	4.09971	0.0285625	0.000155223	-0.0714711	-0.000451093	0.943314
cg17974378	9.81403	0.000260322	0.467927	4	156589039	GUCY1A3	4.07757	0.00992196	0.000166652	3.11025	0.00685621	0.00311291
cg12655190	9.80704	0.000261624	0.467927	17	35290523		3.9986	0.0251349	0.000214435	-0.300623	-0.00171193	0.764974
cg07252792	9.80321	0.000262342	0.467927	22	21987048	CCDC116	-4.31396	-0.0611276	7.74645e-05	-0.657808	-0.00844409	0.51374
cg01891259	9.78545	0.000265692	0.467927	5	1850661		-4.4054	-0.0766687	5.73517e-05	-1.24378	-0.0196095	0.2195
cg19317413	9.78365	0.000266033	0.467927	1	165204985	LMX1A	3.63885	0.0134769	0.000658083	-1.00123	-0.00335933	0.321634
cg26493346	9.78346	0.00026607	0.467927	16	1812273	MAPK8IP3	-4.27418	-0.0272168	8.82244e-05	-2.63102	-0.0151775	0.0113482
cg25661397	9.77981	0.000266765	0.467927	17	37521150	FBXL20	-4.39861	-0.0623457	5.86512e-05	-1.18909	-0.0152685	0.240136
cg20449670	9.77581	0.000267528	0.467927	1	153498959		-4.37886	-0.0608688	6.25953e-05	-2.18102	-0.0274654	0.034011
cg13231954	9.7304	0.000276361	0.481209	2	8724414		-4.10579	-0.05972	0.000152219	-3.00993	-0.0396618	0.00412095
cg24364908	9.721	0.000278226	0.481431	17	34897161		-4.32258	-0.0248542	7.5308e-05	-0.77986	-0.00406224	0.439224
cg03961824	9.71728	0.000278968	0.481431	8	82530967		3.8799	0.0542665	0.000312012	3.3729	0.0427372	0.00146025
cg26870746	9.70474	0.000281485	0.483624	6	159463173	TAGAP	1.85162	0.0204952	0.0701115	4.39839	0.044105	5.86933e-05
cg21891967	9.696	0.000283252	0.483675	9	98075492	FANCC	-0.737516	-0.00829727	0.464326	-4.30854	-0.0439122	7.88522e-05
cg17968943	9.6923	0.000284005	0.483675	19	1715374		2.31142	0.032241	0.0250569	-2.63505	-0.0332974	0.0112312
cg19816811	9.68238	0.000286031	0.484998	7	27188364	HOXA6	3.02578	0.0641825	0.00394357	-1.85903	-0.0357238	0.0690332
cg01971149	9.65724	0.000291234	0.490641	5	179181715	MAML1	-1.53484	-0.00782605	0.131256	3.26542	0.0150839	0.001998
cg15355952	9.64975	0.000292802	0.490641	5	36662829	SLC1A3	-4.39219	-0.0566062	5.99051e-05	-1.69862	-0.0198322	0.0957334
cg02381009	9.6481	0.00029315	0.490641	5	1241958	SLC6A18	-0.314997	-0.00132528	0.754102	-4.1904	-0.0159716	0.000115853
cg03262690	9.63642	0.000295616	0.492644	2	11196659		0.189486	0.00120957	0.850495	-4.00917	-0.0231847	0.000207345
cg21572914	9.62663	0.000297702	0.494001	6	28829332		2.75181	0.0148803	0.00828512	4.19005	0.0205261	0.000115983
cg14119201	9.62028	0.000299061	0.494144	19	12248901	ZNF20	-0.359422	-0.00195947	0.720823	-4.19764	-0.0207315	0.000113166
cg15011026	9.5944	0.000304672	0.496951	1	217604611	GPATCH2	-3.86527	-0.0254484	0.000326673	-3.33788	-0.0199087	0.00161822
cg00615145	9.58731	0.000306229	0.496951	1	157016135	ARHGEF11	4.21818	0.0138836	0.000105869	0.457689	0.00136471	0.649199
cg04822018	9.5866	0.000306386	0.496951	17	34959680	MRM1	3.69936	0.0425955	0.000546759	-0.818521	-0.00853806	0.417022
cg19004883	9.5841	0.000306937	0.496951	19	14448422		-4.09559	-0.0469669	0.00015729	-2.94472	-0.0305923	0.0049322
cg24049880	9.57366	0.000309249	0.496951	1	161171211	NDUFS2	-3.16748	-0.0303735	0.00264676	-3.97208	-0.0345057	0.000233273
cg00262344	9.5716	0.000309709	0.496951	18	23713741	PSMA8	3.80122	0.0537069	0.000399007	-0.617323	-0.00790155	0.53988
cg03955767	9.56678	0.000310783	0.496951	17	5603961		2.95642	0.0463268	0.00477641	-1.91115	-0.0271302	0.0618437
cg22105158	9.56582	0.000310998	0.496951	19	3480672	C19orf77	-4.14323	-0.0981354	0.000134933	-0.219526	-0.00471048	0.827152
ch.14.35518310F	9.56008	0.000312284	0.49696	14	36448559		-3.59387	-0.0114553	0.000754558	0.995125	0.00287353	0.324564
cg19613591	9.55257	0.000313976	0.497614	17	47925364	TAC4	4.34064	0.0233735	7.09763e-05	1.11798	0.00545376	0.269028
cg24072599	9.54442	0.000315824	0.498507	6	166571981	T	1.59656	0.00401652	0.116795	-3.19514	-0.00728196	0.00244582
cg02790691	9.52351	0.000320612	0.499829	18	32289550	DTNA	-4.26483	-0.0658048	9.0955e-05	-0.706416	-0.00987434	0.483275
cg06899192	9.5215	0.000321078	0.499829	17	35767064	ACACA	4.34876	0.0280525	6.91086e-05	1.26184	0.00737399	0.21298
cg03989758	9.52127	0.000321131	0.499829	5	36662950	SLC1A3	-4.35997	-0.0492189	6.661e-05	-1.77244	-0.0181265	0.0825378
cg15180789	9.51413	0.000322785	0.499829	3	159557797	SCHIP1	3.64916	0.0615579	0.000637697	-0.881001	-0.0134636	0.382618
cg12963111	9.51279	0.000323097	0.499829	17	80893951	TBCD	-2.43152	-0.034838	0.0187381	2.47369	0.0321081	0.0168857
cg04964471	9.47644	0.000331673	0.511059	12	54769641	ZNF385A	-2.21237	-0.0157027	0.0316329	-4.30022	-0.0276503	8.10275e-05
cg00948114	9.46242	0.000335046	0.514216	6	157745216	C6orf35	-3.67612	-0.0122255	0.000587198	-3.51475	-0.0105892	0.000958025
cg23622325	9.41964	0.000345553	0.528254	17	34901867	GGNBP2	4.30766	0.0205005	7.90796e-05	1.08863	0.00469348	0.281643
cg13629999	9.40146	0.000350121	0.53121	9	134407002	UCK1	-3.45658	-0.0184968	0.00113995	-3.70563	-0.017964	0.000536326
cg04787413	9.40106	0.000350223	0.53121	13	111358532	CARS2	-2.53452	-0.00486487	0.0145051	2.34009	0.00406911	0.0233963
cg21783442	9.3934	0.000352167	0.531472	1	201923663	TIMM17A	0.0997136	0.00113271	0.920979	4.06642	0.0418474	0.000172712
cg13610659	9.38695	0.000353812	0.531472	12	56622608	OBFC2B	-2.71639	-0.0338505	0.00909334	-4.13792	-0.046714	0.000137264
cg05611670	9.37812	0.00035608	0.531472	19	42434385		-3.44746	-0.0502645	0.00117129	-3.70516	-0.0489398	0.000537095
cg12430618	9.37784	0.000356152	0.531472	1	207085966	FAIM3	-2.48346	-0.0151332	0.0164812	2.38647	0.0131741	0.0209172
cg12642289	9.37362	0.000357239	0.531472	11	78948859	ODZ4	4.08754	0.0565372	0.000161407	2.83078	0.0354708	0.00671614
cg11188031	9.35596	0.000361832	0.534565	5	156485648	HAVCR1	-2.38862	-0.00998032	0.0208082	2.47571	0.00937107	0.0168015
cg26247093	9.35505	0.000362072	0.534565	7	2773812	GNA12	-2.15253	-0.0207994	0.0363072	-4.2805	-0.0374704	8.64216e-05
cg26715170	9.33578	0.000367159	0.538231	13	114163268	TMCO3	-4.30972	-0.0670094	7.85473e-05	-1.87538	-0.026416	0.0667061
cg02296890	9.33514	0.000367327	0.538231	5	73495785		4.26911	0.026333	8.96941e-05	0.949177	0.00530398	0.347189
cg03840289	9.32817	0.000369186	0.538921	4	2262318	MXD4	-3.80016	-0.0401674	0.000400322	-3.30639	-0.0316605	0.00177399
cg01103938	9.32293	0.00037059	0.538945	7	2614888	IQCE	-4.25571	-0.0196116	9.37015e-05	-2.24467	-0.00937101	0.0293373
cg04941246	9.30212	0.000376221	0.545093	3	55518131	WNT5A	-2.30723	-0.0119502	0.0253085	-4.23732	-0.0198824	9.94838e-05
cg20741418	9.27836	0.000382759	0.552152	11	1929183		-4.30705	-0.0234373	7.92368e-05	-1.51118	-0.00744966	0.137165
cg26701807	9.26118	0.000387559	0.552152	19	16309331	AP1M1	-4.13946	-0.0106551	0.000136585	-0.426519	-0.000994593	0.671598
cg11672159	9.25961	0.000388002	0.552152	11	77531853	C11orf67	2.34764	0.00427244	0.0229758	-2.49096	-0.0041068	0.0161764
cg10212457	9.25948	0.000388036	0.552152	10	1142144	WDR37	0.765187	0.00527814	0.44783	4.21953	0.0263676	0.000105405
cg25015733	9.2548	0.000389358	0.552152	2	99342986	MGAT4A	2.22876	0.0179726	0.0304487	4.24164	0.0309867	9.80928e-05
cg08343042	9.24789	0.000391316	0.552152	2	135476907	TMEM163	-4.29279	-0.0147072	8.30199e-05	-1.33622	-0.00414726	0.18765
cg01994216	9.24151	0.000393132	0.552152	16	612306	C16orf11	3.98986	0.0247054	0.000220474	-0.0222771	-0.000124964	0.982317
cg01065100	9.22749	0.000397155	0.552152	19	1359366	MUM1	-2.49233	-0.0178811	0.0161213	-4.17028	-0.0271049	0.000123647
cg06374249	9.22484	0.00039792	0.552152	17	8910368		-2.92874	-0.0152217	0.00515253	1.84523	0.00868811	0.0710519
cg14696870	9.22293	0.000398474	0.552152	1	159258877	FCER1A	4.28641	0.018033	8.47696e-05	1.82636	0.0069607	0.0738916
cg22229114	9.2197	0.000399409	0.552152	7	212112	FAM20C	-2.16483	-0.0167038	0.0352997	2.65289	0.018544	0.0107262
cg08775230	9.21496	0.000400787	0.552152	11	111789493	C11orf52	2.45194	0.0142755	0.0178195	4.17856	0.0220395	0.00012038
cg18559579	9.2101	0.000402206	0.552152	2	209224676		-4.24414	-0.0858075	9.7298e-05	-0.966724	-0.0177064	0.338429
cg15027907	9.20814	0.00040278	0.552152	19	48076699		-4.29044	-0.0564242	8.36609e-05	-1.49203	-0.017776	0.142101
cg04703974	9.20358	0.000404115	0.552152	17	35922642	SYNRG	-4.17637	-0.0372626	0.000121236	-0.621808	-0.00502601	0.536951
ch.1.4190055F	9.19973	0.000405249	0.552152	1	214818353	CENPF	3.58317	0.0158898	0.000779437	-0.875569	-0.0035175	0.385537
cg10814671	9.19967	0.000405268	0.552152	14	99584199		-3.5516	-0.0295047	0.000857469	0.931123	0.00700756	0.356355
cg20129113	9.19039	0.00040801	0.552772	11	1430940	BRSK2	3.92997	0.0433228	0.000266513	-0.148676	-0.00148478	0.882419
cg17398613	9.18851	0.000408569	0.552772	21	43919853	SLC37A1	-3.76673	-0.0628993	0.000444109	-3.28812	-0.0497418	0.00187079
cg12748332	9.17127	0.000413724	0.553006	11	30607983	MPPED2	4.24005	0.00662484	9.86026e-05	0.997362	0.00141172	0.323489
cg25023291	9.16971	0.000414194	0.553006	12	11339792	TAS2R42	-4.24231	-0.0384689	9.78794e-05	-2.10367	-0.0172813	0.0405636
cg13951069	9.16767	0.00041481	0.553006	21	43919801	SLC37A1	-3.9153	-0.0827767	0.000279133	-3.05172	-0.0584494	0.00366866
cg11354682	9.16351	0.000416067	0.553006	19	10978833	C19orf38	1.13431	0.0163218	0.262182	4.25592	0.055478	9.36359e-05
cg17971086	9.16044	0.000416997	0.553006	22	50873400	SAPS2	3.33238	0.00551042	0.00164444	3.72328	0.00557761	0.00050795
cg02152290	9.15686	0.000418086	0.553006	7	551601	PDGFA	-2.93868	-0.00271968	0.00501444	-3.97345	-0.00333139	0.000232261
cg05358946	9.14466	0.000421817	0.553006	2	99102290	INPP4A	1.28979	0.0104641	0.203178	4.26609	0.0313548	9.05818e-05
cg02039171	9.13649	0.000424335	0.553006	14	23588162	CEBPE	-3.49153	-0.0270208	0.00102704	-3.57713	-0.0250789	0.000793818
cg15108641	9.13471	0.000424885	0.553006	10	99263320	UBTD1	-4.15378	-0.0627339	0.000130418	-2.46427	-0.0337164	0.0172844
cg15787807	9.12491	0.000427929	0.553006	11	64509091	RASGRP2	-4.13457	-0.0488656	0.000138756	-2.51957	-0.0269769	0.0150602
cg17021442	9.12327	0.000428439	0.553006	8	30601401	UBXN8	4.08559	0.00915318	0.000162417	0.342575	0.000695288	0.733384
cg03214637	9.12322	0.000428455	0.553006	1	244145465		3.54914	0.0235733	0.000863865	-0.905701	-0.00544973	0.369526
cg23716696	9.12239	0.000428716	0.553006	17	34957853	MRM1	3.8656	0.018531	0.000326332	-0.268696	-0.00116691	0.789291
cg10922808	9.12151	0.000428991	0.553006	20	54978525	CSTF1	4.19692	0.0227636	0.000113431	2.28046	0.0112054	0.0269675
cg05599160	9.11795	0.000430106	0.553006	5	124536183		4.26923	0.0962037	8.96597e-05	1.66047	0.0338973	0.103207
cg04959837	9.09989	0.000435803	0.556604	3	145968389	PLSCR4	-1.48004	-0.00625443	0.145263	3.17682	0.0121618	0.00257725
cg20306694	9.08314	0.000441161	0.556604	12	51718251	BIN2	-4.23555	-0.057634	0.000100057	-1.11468	-0.0137408	0.270424
cg03276149	9.07976	0.00044225	0.556604	6	11651032		-2.30046	-0.0220332	0.0257192	2.49015	0.0216064	0.0162089
cg00787055	9.07897	0.000442505	0.556604	7	63562162		-2.36892	-0.0154116	0.0218263	-4.16491	-0.0245469	0.00012581
cg03892838	9.07594	0.000443485	0.556604	2	238599734	LRRFIP1	-0.871278	-0.0114748	0.387851	-4.19871	-0.0500951	0.000112773
cg24603041	9.06702	0.00044638	0.556604	6	150351274		4.23564	0.0239119	0.000100028	1.96617	0.0100556	0.0549578
cg00035326	9.06433	0.000447259	0.556604	10	135208356	MTG1	2.0287	0.0102077	0.0479416	-2.7354	-0.0124688	0.00865097
cg20000805	9.06412	0.000447326	0.556604	1	97046756		3.87962	0.056312	0.000312293	-0.204925	-0.00269463	0.838479
cg03899215	9.05557	0.000450129	0.556604	7	157996423	PTPRN2	1.11	0.0177738	0.272415	-3.4126	-0.0495034	0.00129887
cg08592104	9.05432	0.000450538	0.556604	11	8761869	ST5	1.94929	0.0140002	0.0569966	4.23444	0.0275516	0.000100419
cg21645826	9.05236	0.000451185	0.556604	19	19313533	NR2C2AP	4.24288	0.0381748	9.76989e-05	1.85786	0.0151433	0.0692033
cg01639635	9.05	0.000451961	0.556604	14	57859336	NAA30	4.14136	0.0505537	0.000135751	2.42857	0.0268567	0.0188744
cg11973132	9.04569	0.000453386	0.556604	11	67052656	ADRBK1	-4.02463	-0.0462661	0.000197377	-2.75938	-0.0287369	0.00812123
cg25936380	9.04439	0.000453819	0.556604	2	120981591	TMEM185B	-4.1302	-0.0481644	0.000140722	-2.46236	-0.0260135	0.0173664
cg22040039	9.04168	0.000454717	0.556604	12	112195089		-4.07626	-0.0353567	0.000167353	-2.62517	-0.0206282	0.0115198
cg24783642	9.0383	0.00045584	0.556604	3	157261006	C3orf55	3.26546	0.0144063	0.00199782	-1.33155	-0.0053218	0.189169
cg05684266	9.01713	0.000462946	0.562198	3	149825195		3.7885	0.0352549	0.000415105	-0.391544	-0.00330085	0.697092
cg23276829	9.01604	0.000463316	0.562198	6	166720114	PRR18	-4.05858	-0.0334128	0.000177097	-2.65364	-0.0197913	0.0107055
cg00820637	9.01164	0.000464809	0.562252	14	51955005	FRMD6	3.20869	0.0292957	0.00235268	3.76482	0.0311396	0.000446746
cg27457105	8.99058	0.000472022	0.567517	17	36003574	DDX52	4.22519	0.00981245	0.000103486	1.88734	0.00397077	0.0650446
cg16708174	8.98999	0.000472226	0.567517	3	158430962	RARRES1	-3.5772	-0.0407468	0.000793651	-3.43244	-0.0354197	0.00122472
cg05024762	8.98385	0.000474353	0.567517	10	104472143	ARL3	2.45239	0.0212218	0.0177995	4.11685	0.0322739	0.000146899
cg00188627	8.98197	0.000475007	0.567517	3	159557779	SCHIP1	3.8979	0.0760453	0.000294853	-0.114814	-0.00202922	0.909062
cg09160123	8.96863	0.000479666	0.571324	1	41981735	HIVEP3	-3.0418	-0.0295136	0.00377164	-3.8589	-0.0339193	0.000333259
cg21218093	8.95134	0.000485778	0.572024	20	44600160	ZNF335	4.18764	0.0448503	0.000116892	0.976671	0.00947625	0.333529
cg11467015	8.94842	0.000486817	0.572024	17	77786853		-2.23934	-0.0137247	0.0297057	2.51454	0.0139615	0.0152512
cg19827875	8.94623	0.000487601	0.572024	1	201618284	NAV1	-3.02604	-0.0510707	0.00394075	1.6361	0.0250149	0.108227
cg10548272	8.94579	0.000487758	0.572024	2	26570144	GPR113	3.96725	0.0420039	0.000236867	0.0941533	0.000903083	0.925371
cg10848140	8.94182	0.000489178	0.572024	21	46268755		-3.24865	-0.0382374	0.00209725	-3.71212	-0.0395823	0.000525718
cg02029687	8.94054	0.000489635	0.572024	11	45238295	PRDM11	2.43101	0.0179058	0.0187617	4.11139	0.027434	0.000149505
cg18289048	8.93739	0.000490766	0.572024	1	225615672	LBR	3.28977	0.0057344	0.00186183	-1.26015	-0.00198993	0.213584
cg09231767	8.92928	0.000493693	0.572024	11	133808630	IGSF9B	3.54894	0.0165104	0.000864381	-0.828832	-0.00349316	0.411219
cg12122558	8.92595	0.0004949	0.572024	17	35968810	SYNRG	4.10689	0.0243824	0.000151683	0.586735	0.00315572	0.560075
cg18440893	8.92571	0.000494985	0.572024	6	16760537	ATXN1	-3.22543	-0.00896975	0.00224231	1.35217	0.00340657	0.182528
cg08672296	8.91039	0.000500579	0.574529	16	89632344		3.97124	0.0197965	0.000233892	0.128488	0.000580252	0.898289
cg10536067	8.90723	0.000501738	0.574529	17	72890001	FADS6	-2.64803	-0.00963155	0.0108616	-4.03005	-0.0132793	0.000193995
cg05117208	8.90618	0.000502126	0.574529	17	40438312	STAT5A	-1.96884	-0.0221824	0.054641	-4.19549	-0.0428227	0.000113957
cg17555102	8.90361	0.000503071	0.574529	17	35999911	DDX52	-4.09387	-0.0327145	0.000158161	-0.553303	-0.00400554	0.582572
cg08968636	8.88177	0.000511198	0.582099	16	68273590		-0.612739	-0.00550379	0.542883	-4.10314	-0.0333884	0.000153521
cg27176394	8.86856	0.000516179	0.586052	19	2255462	JSRP1	-0.187117	-0.000833193	0.852342	-3.98152	-0.0160611	0.000226387
cg02155927	8.86335	0.000518159	0.586584	12	125412499		-3.04868	-0.00787992	0.00369995	-3.8213	-0.00894773	0.000374817
cg15514918	8.85553	0.000521141	0.588246	1	236087201		3.07897	0.040339	0.00339922	3.80001	0.0451021	0.00040051
cg12441957	8.83739	0.000528134	0.59347	10	130316284		1.9299	0.0132103	0.0594186	-2.76392	-0.0171393	0.00802447
cg18268631	8.8324	0.000530076	0.59347	13	49822384	CDADC1	3.38722	0.0191358	0.00139993	3.5593	0.0182163	0.000837774
cg02435495	8.82742	0.000532019	0.59347	17	36103289	HNF1B	3.97814	0.0299894	0.000228829	0.204769	0.00139844	0.838601
cg21842689	8.82494	0.00053299	0.59347	20	60879386	ADRM1	2.74225	0.0236968	0.00849662	-1.9517	-0.0152788	0.0567023
cg15219811	8.82387	0.000533412	0.59347	10	104259328	ACTR1A	-4.19995	-0.0604536	0.00011232	-1.46018	-0.0190405	0.150622
cg06441106	8.81677	0.000536201	0.594869	1	151512215	TUFT1	-0.961092	-0.00495715	0.341225	-4.15483	-0.0194139	0.000129977
cg18080269	8.81284	0.000537755	0.594893	17	35849444	DUSP14	4.142	0.0130391	0.000135471	2.16001	0.00616008	0.0356917
cg13300246	8.79984	0.000542919	0.598193	7	64597604		4.10663	0.0629827	0.000151809	2.3072	0.0320563	0.0253102
cg25463331	8.79656	0.000544231	0.598193	6	33238957	VPS52	3.90647	0.035945	0.000287013	0.0158486	0.000132111	0.98742
cg10099732	8.79332	0.000545532	0.598193	14	69256977	ZFP36L1	1.56916	0.019774	0.123047	4.19354	0.0478741	0.000114679
cg24809269	8.78549	0.000548684	0.598193	17	74260692	FAM100B	3.63697	0.0367107	0.000661868	3.27525	0.0299495	0.00194198
cg24710503	8.7842	0.000549206	0.598193	11	65078974		-1.95536	-0.01947	0.0562557	-4.16665	-0.0375852	0.000125105
cg15033269	8.77733	0.00055199	0.598193	3	42631489	SS18L2	-3.62631	-0.0480055	0.000683721	-3.28491	-0.0393951	0.00188831
cg05559445	8.77601	0.000552525	0.598193	11	2907674	CDKN1C	-4.01054	-0.0394798	0.000206437	-2.60104	-0.0231959	0.0122542
cg23128495	8.77171	0.00055428	0.598193	12	106254483		3.97835	0.0276721	0.000228679	2.68089	0.0168932	0.00997566
cg24087497	8.76328	0.00055773	0.598193	12	54686330	NFE2	-4.04223	-0.0342685	0.000186598	-2.49926	-0.0191946	0.0158449
cg02230133	8.76203	0.000558246	0.598193	8	143424799	TSNARE1	-4.02253	-0.0216736	0.000198705	-2.5567	-0.0124797	0.0137159
cg12184450	8.76085	0.000558732	0.598193	17	35685086	ACACA	-4.07769	-0.0650109	0.000166587	-0.619759	-0.00895134	0.538288
cg03906075	8.75965	0.000559225	0.598193	7	22894898	SNORD93	4.09301	0.0507908	0.0001586	2.319	0.0260697	0.0246078
cg06452769	8.75229	0.000562263	0.599791	8	145028093	PLEC1	-3.65081	-0.0432545	0.000634476	-3.24264	-0.0348044	0.00213388
cg09367817	8.7472	0.000564378	0.600398	1	163845190		4.16806	0.0314866	0.000124538	1.85678	0.012707	0.0693592
cg20948409	8.73469	0.000569604	0.602894	3	113841596		4.13605	0.0571756	0.000138093	2.08047	0.0260543	0.0427326
cg20926679	8.73416	0.000569829	0.602894	4	126188582		-3.66947	-0.0276677	0.000599287	0.511654	0.00349494	0.611191
cg27425784	8.72726	0.000572733	0.6037	2	98340511	ZAP70	-2.58385	-0.0305531	0.0128032	-4.00304	-0.0428815	0.000211427
cg00506935	8.72497	0.000573701	0.6037	15	89169262	AEN	1.39927	0.0188669	0.168032	4.17477	0.0509948	0.000121864
cg07159518	8.71507	0.000577907	0.606482	13	22058228		0.718239	0.00412517	0.476021	4.08873	0.0212742	0.000160793
cg21036840	8.69114	0.000588202	0.613417	6	169400357		2.34613	0.0164425	0.0230589	4.06761	0.0258254	0.000172051
cg00399027	8.68695	0.000590023	0.613417	16	85676861	KIAA0182	-3.45024	-0.0451093	0.00116164	-3.44341	-0.0407848	0.00118547
cg01252496	8.68548	0.000590664	0.613417	19	17326655	USE1	-3.77209	-0.0240359	0.000436797	-3.03529	-0.0175215	0.00384062
cg02710530	8.68225	0.000592073	0.613417	16	372097	AXIN1	-3.66142	-0.0388042	0.000614229	-3.19636	-0.0306886	0.0024373
cg21152981	8.68147	0.000592414	0.613417	13	114149099	TMCO3	-4.08214	-0.0313264	0.000164227	-2.27833	-0.0158392	0.0271037
cg02041484	8.66136	0.000601279	0.616076	7	129266958	NRF1	-4.14892	-0.0572827	0.000132479	-1.8326	-0.0229218	0.0729421
cg21641458	8.66118	0.000601359	0.616076	7	27185136	HOXA6	3.00517	0.0414513	0.00417576	-1.57298	-0.0196556	0.122158
cg02436098	8.66114	0.00060138	0.616076	19	4640159	TNFAIP8L1	4.05185	0.0331619	0.000180949	0.605061	0.00448619	0.547931
cg12134754	8.66022	0.000601787	0.616076	17	36102394	HNF1B	3.96121	0.00951661	0.00024145	0.269268	0.000586047	0.788854
cg15752756	8.65696	0.000603239	0.616076	6	32634481	HLA-DQB1	-2.93438	-0.0808104	0.00507371	-3.82234	-0.0953614	0.000373601
cg24484971	8.65341	0.000604821	0.616076	1	211666452	RD3	-4.12315	-0.0274774	0.000143954	-2.03068	-0.0122597	0.0477322
cg00395291	8.65058	0.000606088	0.616076	5	1122815		0.0957351	0.000227788	0.924121	-3.83195	-0.00825983	0.000362566
cg22712983	8.64334	0.000609342	0.617766	2	219187374	PNKD	-4.13715	-0.0563192	0.000137605	-1.1368	-0.0140195	0.261149
cg21778348	8.63262	0.000614188	0.621058	7	27194614	HOXA7	2.97467	0.0202725	0.00454262	-1.60434	-0.00990501	0.115067
cg25877299	8.62697	0.00061676	0.622038	17	80273290	CD7	-4.05126	-0.0432778	0.00018129	-0.636478	-0.00615957	0.527427
cg05931054	8.61469	0.000622388	0.625391	6	11654646		4.11549	0.0533451	0.000147546	2.01568	0.0236693	0.0493352
cg02019444	8.6127	0.000623306	0.625391	21	35016787	ITSN1	-3.96611	-0.0468492	0.000237729	-2.59533	-0.027773	0.0124341
cg17430625	8.60513	0.000626808	0.627284	19	18304286	MPV17L2	-2.80232	-0.00519436	0.0072467	1.81448	0.00304689	0.0757287
cg14476101	8.59668	0.000630742	0.629599	1	120255992	PHGDH	-0.261272	-0.00401429	0.794978	-3.94449	-0.0549034	0.000254568
cg16361890	8.59268	0.00063261	0.629844	5	179220545	LTC4S	-2.60679	-0.0211423	0.0120756	-3.95598	-0.0290666	0.000245477
cg13874012	8.58692	0.000635313	0.630918	10	589143	DIP2C	0.726888	0.00371002	0.470753	-3.52692	-0.0163079	0.000923614
cg08318732	8.57764	0.000639697	0.632443	19	53192577	ZNF83	4.04189	0.0559103	0.000186801	0.644677	0.00807872	0.522143
cg05928186	8.57626	0.000640351	0.632443	7	27187102	HOXA6	2.91043	0.0369438	0.00541616	-1.67015	-0.0192058	0.101266
cg10053879	8.57001	0.00064332	0.632443	16	571091	RAB11FIP3	-3.32043	-0.023412	0.00170288	-3.52036	-0.0224867	0.000942005
cg14280382	8.56862	0.000643986	0.632443	12	96094182	NTN4	2.14236	0.015299	0.0371591	4.0818	0.0264067	0.000164406
cg27513684	8.55017	0.000652848	0.632443	1	27729053		-3.14258	-0.0281204	0.00284083	-3.65496	-0.0296285	0.00062649
cg11573219	8.54849	0.000653666	0.632443	1	32083031	HCRTR1	3.82515	0.0366098	0.000370337	-0.0538443	-0.000466855	0.957278
cg01226572	8.54674	0.000654511	0.632443	15	100106860	MEF2A	0.112032	0.000235994	0.911256	3.88466	0.0074132	0.000307391
cg12996119	8.54593	0.000654906	0.632443	17	35306325	AATF	3.68933	0.00817968	0.000563872	-0.378645	-0.000760525	0.706587
cg21443274	8.53901	0.000658275	0.632443	8	106782921	ZFPM2	-2.85507	-0.0250734	0.00629177	1.72885	0.0137545	0.0901333
cg23417677	8.53846	0.000658544	0.632443	2	238289824	COL6A3	0.502491	0.00121936	0.617573	-3.62976	-0.00797949	0.000676566
cg13229810	8.53693	0.000659291	0.632443	11	108837640		-2.46929	-0.00869387	0.017071	-3.98887	-0.0127228	0.000221169
cg02769743	8.53644	0.000659532	0.632443	1	9668402	TMEM201	-2.82378	-0.0335924	0.00684312	-3.84337	-0.0414204	0.000349854
cg10927968	8.52263	0.00066632	0.632443	11	1807333		-3.9694	-0.045954	0.000235266	-0.403424	-0.0042311	0.688391
cg24073161	8.51624	0.000669487	0.632443	17	34900233	GGNBP2	4.06318	0.00880962	0.000174512	0.821211	0.00161302	0.415504
cg16559570	8.51131	0.000671942	0.632443	20	62321231	RTEL1	-4.11563	-0.0246766	0.000147478	-1.78291	-0.00968435	0.0807968
cg12055422	8.50897	0.00067311	0.632443	13	78451332		-3.92301	-0.017339	0.000272437	-0.255704	-0.00102385	0.799249
cg04837104	8.50623	0.000674477	0.632443	21	46129620	C21orf29	-3.86334	-0.0205069	0.000328653	-0.0768309	-0.000369458	0.939071
cg03236170	8.50534	0.000674923	0.632443	16	87915396		-2.17296	-0.0533036	0.0346471	-4.05893	-0.0902003	0.000176901
cg07095530	8.5045	0.000675347	0.632443	7	100859728	ZNHIT1	-3.82197	-0.0315311	0.000374026	-2.84628	-0.0212726	0.00644248
cg14009440	8.49828	0.000678471	0.632443	1	45138784	TMEM53	-3.39293	-0.0263662	0.00137657	-3.4253	-0.0241136	0.00125095
cg03303300	8.49619	0.000679528	0.632443	6	82880470	IBTK	-3.29984	-0.0178586	0.00180815	1.08433	0.0053163	0.283525
cg06666376	8.49554	0.000679854	0.632443	19	3480596	C19orf77	-3.78495	-0.0800814	0.000419711	0.126719	0.00242888	0.899681
cg05000339	8.49525	0.000680003	0.632443	17	29817128	RAB11FIP4	-3.34974	-0.0294338	0.00156299	1.0023	0.00797858	0.321123
cg01559302	8.49366	0.000680805	0.632443	19	48246266	EHD2	-4.0108	-0.0353354	0.000206268	-2.35717	-0.0188132	0.022454
cg03454663	8.4904	0.000682456	0.632443	3	156848265		4.10017	0.0486341	0.000154995	1.89018	0.0203112	0.0646559
cg07616828	8.48662	0.000684373	0.632443	8	25775184	EBF2	3.50144	0.0414538	0.000997006	-0.731652	-0.00784718	0.467866
cg03770548	8.48607	0.00068465	0.632443	14	23525040	CDH24	-3.76803	-0.0291613	0.000442333	0.163636	0.00114726	0.870691
cg08443845	8.48072	0.000687379	0.632443	21	36421955	RUNX1	-3.63107	-0.0193213	0.000673882	-3.14223	-0.0151472	0.00284366
cg11787907	8.48057	0.000687456	0.632443	12	121734283	CAMKK2	0.784217	0.00110348	0.436687	-3.47158	-0.00442535	0.00109012
cg05306173	8.47114	0.00069229	0.632443	10	118885636		3.6103	0.0514966	0.000717841	-0.511112	-0.00660456	0.611568
cg14571194	8.46937	0.000693201	0.632443	18	46385304	KIAA0427	-1.97301	-0.0223624	0.0541495	-4.08433	-0.0419374	0.000163077
cg26651978	8.46814	0.000693831	0.632443	17	76965407		-4.0309	-0.0410673	0.00019347	-2.25337	-0.0207979	0.0287449
cg03932904	8.4662	0.000694833	0.632443	7	4707887		-2.79564	-0.0203084	0.00737686	-3.83574	-0.0252428	0.000358289
cg13876222	8.46015	0.000697966	0.632443	9	139399348	NOTCH1	-3.20606	-0.038614	0.00237051	-3.57531	-0.0390103	0.000798208
cg13297097	8.45946	0.000698321	0.632443	2	174123660	ZAK	2.75165	0.0210306	0.00828857	3.85485	0.0266906	0.000337506
cg03781748	8.45875	0.000698691	0.632443	10	32229887		2.46059	0.0159323	0.0174426	3.9697	0.0232857	0.000235036
cg26591162	8.44979	0.000703361	0.632443	16	4241254	SRL	-2.76648	-0.0202981	0.00797031	-3.84488	-0.0255566	0.000348205
cg03280624	8.44874	0.000703914	0.632443	19	56915655	ZNF583	3.07193	0.00407774	0.00346706	-1.41077	-0.00169652	0.164629
cg25316484	8.44732	0.000704654	0.632443	7	27186676	HOXA6	2.26776	0.0249414	0.0277882	-2.35429	-0.0234572	0.0226105
cg08362283	8.44605	0.00070532	0.632443	16	89119663		-4.10912	-0.078081	0.000150597	-1.58961	-0.027364	0.118355
cg14910175	8.44529	0.000705719	0.632443	10	131840954		-3.52533	-0.0415713	0.000928037	-3.26061	-0.0348325	0.00202603
cg25211412	8.44479	0.000705982	0.632443	15	79577442	ANKRD34C	4.07994	0.0239267	0.000165387	1.959	0.0104078	0.0558154
cg04188351	8.437	0.000710086	0.632443	11	33744823	CD59	3.51046	0.0424604	0.000970412	-0.693229	-0.00759606	0.491439
cg12149606	8.43275	0.000712334	0.632443	14	75614186	TMED10	-3.92842	-0.071951	0.00026782	-0.331016	-0.00549237	0.742044
cg04329551	8.43048	0.000713539	0.632443	1	9212521	MIR34A	-2.35719	-0.0274891	0.0224529	-3.99337	-0.0421888	0.000218029
cg20130744	8.42659	0.000715604	0.632443	10	20439553	PLXDC2	-3.6322	-0.0355764	0.000671557	0.443851	0.00393842	0.659104
cg14569771	8.42568	0.000716089	0.632443	4	153022369		2.07967	0.0253948	0.0428095	4.05597	0.0448681	0.000178583
cg02101892	8.42561	0.000716128	0.632443	16	49525225	ZNF423	-0.640193	-0.00340335	0.52503	-4.00619	-0.0192939	0.000209319
cg03033721	8.42342	0.000717295	0.632443	4	1894583	WHSC1	-2.24889	-0.0177607	0.0290488	2.36631	0.0169299	0.0219644
cg11848015	8.41825	0.000720058	0.632443	17	79433150	BAHCC1	-3.83618	-0.0215536	0.000357806	-2.76448	-0.0140711	0.00801253
cg01027209	8.41734	0.000720547	0.632443	13	107029443		3.50732	0.0192999	0.000979611	3.26951	0.0162988	0.00197452
cg20147335	8.41479	0.000721919	0.632443	22	22020155	PPIL2	2.2354	0.00676398	0.0299809	4.02078	0.0110217	0.000199818
cg06319288	8.41023	0.000724371	0.632443	22	21987032	CCDC116	-4.01901	-0.0431402	0.000200943	-0.717498	-0.00697711	0.476473
cg20533982	8.40504	0.000727175	0.632443	7	158533927	ESYT2	-3.72732	-0.0306055	0.000501661	-2.95868	-0.0220086	0.00474689
cg17103314	8.40252	0.000728541	0.632443	19	51487968	KLK7	-1.12129	-0.0067553	0.26763	-4.07915	-0.0222633	0.000165806
cg02188939	8.40081	0.00072947	0.632443	17	1509883	SLC43A2	2.41456	0.0202502	0.0195331	3.96805	0.0301482	0.00023627
cg02647874	8.39849	0.000730729	0.632443	11	47380751	SPI1	-3.58902	-0.0285578	0.000765744	-3.15976	-0.022777	0.00270555
cg11906825	8.396	0.00073209	0.632443	2	155315098		4.02782	0.022326	0.000195379	2.18207	0.0109573	0.0339285
cg00439981	8.39035	0.000735177	0.632443	6	170684299	FAM120B	-3.85499	-0.0722317	0.00033736	-0.128749	-0.00218545	0.898083
cg26426564	8.3882	0.000736356	0.632443	10	134371746	INPP5A	-3.98117	-0.0330676	0.00022664	-0.568436	-0.00427726	0.572335
cg23150609	8.38627	0.000737414	0.632443	1	33283992	YARS	3.61826	0.00844253	0.000700678	3.11439	0.00658322	0.00307675
cg15148078	8.38135	0.00074012	0.632443	19	3480561	C19orf77	-3.77285	-0.078792	0.000435763	0.0916368	0.0017337	0.92736
cg15839435	8.37963	0.000741068	0.632443	17	35767057	ACACA	4.07774	0.0129695	0.000166561	1.16214	0.00334853	0.250808
cg21387009	8.37655	0.000742774	0.632443	3	10280255	IRAK2	-2.16121	-0.0257631	0.0355935	2.43797	0.0263283	0.0184434
cg16254756	8.37433	0.000744004	0.632443	1	154943676	SHC1	-3.23926	-0.0252551	0.00215478	-3.5169	-0.0248402	0.000951864
cg04926732	8.37101	0.000745845	0.632443	4	619314	PDE6B	3.73005	0.0405419	0.000497452	-0.19277	-0.00189811	0.847936
cg21975834	8.37078	0.000745977	0.632443	5	133847811		-3.09356	-0.0452054	0.0032627	-3.62773	-0.0480241	0.000680764
cg04848343	8.36201	0.000750866	0.635012	19	4544095	SEMA6B	-4.04779	-0.0563811	0.000183313	-2.02993	-0.0256147	0.0478113
cg24144883	8.35949	0.000752277	0.635012	22	21986985	CCDC116	-4.00997	-0.0246843	0.000206814	-0.730778	-0.00407527	0.468395
cg14061230	8.35121	0.000756938	0.635526	9	130829320	NAIF1	-4.06358	-0.0190499	0.000174285	-1.89901	-0.00806495	0.0634597
cg27247736	8.35094	0.000757091	0.635526	6	160241105	PNLDC1	-1.47004	-0.0350544	0.147944	3.00575	0.0649322	0.00416904
cg03930965	8.34819	0.000758645	0.635526	17	35966055	SYNRG	4.04335	0.0290527	0.000185933	2.03488	0.0132457	0.047292
cg11164649	8.3468	0.000759433	0.635526	17	47297130	ABI3	-3.12162	-0.0573944	0.00301451	1.30385	0.0217174	0.198378
cg15446845	8.33905	0.000763838	0.637837	3	5470909		3.60638	0.0104984	0.000726449	-0.456211	-0.00120312	0.650254
cg01850135	8.32855	0.000769843	0.641187	16	4516078	NMRAL1	3.12049	0.029462	0.00302415	3.59352	0.0307363	0.000755365
cg08876085	8.323	0.000773039	0.641187	2	239360713	ASB1	-0.872897	-0.00638599	0.386977	3.38545	0.0224375	0.00140727
cg19699840	8.31785	0.000776017	0.641187	2	160919384	PLA2R1	4.04616	0.0138019	0.000184268	1.9656	0.0060741	0.0550257
cg16048006	8.31591	0.000777143	0.641187	1	2065263	PRKCZ	-3.86151	-0.0329375	0.000330539	-2.63949	-0.020396	0.0111035
cg25975690	8.31191	0.000779463	0.641187	7	27199726		-1.51946	-0.0169794	0.135074	-4.07717	-0.0412748	0.000166862
cg18561976	8.31101	0.000779989	0.641187	2	204801508	ICOS	-1.92458	-0.0384098	0.0600991	2.6349	0.0476391	0.0112355
cg14127626	8.30957	0.000780826	0.641187	9	98075481	FANCC	-0.397173	-0.00452408	0.692965	-3.91914	-0.0404421	0.000275778
cg21555471	8.30716	0.000782236	0.641187	15	41060201	DNAJC17	-3.84758	-0.00446899	0.000345275	-2.66583	-0.0028051	0.0103731
cg07036460	8.297	0.000788195	0.641187	2	105489429		3.02764	0.0164154	0.00392332	-1.42137	-0.00698148	0.161541
cg06419964	8.29365	0.000790172	0.641187	17	34965294	MRM1	-3.10028	-0.0476741	0.00320165	1.31637	0.018338	0.194174
cg26063721	8.293	0.000790553	0.641187	6	34499488	PACSIN1	-3.71338	-0.0903221	0.000523686	0.19005	0.0041878	0.850055
cg04735719	8.29289	0.000790618	0.641187	17	80710673	TBCD	3.4745	0.0114146	0.00108065	-0.698365	-0.00207846	0.48825
cg02715602	8.29185	0.000791233	0.641187	19	4544446	SEMA6B	-4.06848	-0.0790773	0.000171573	-1.33162	-0.0234472	0.189147
cg12764201	8.29063	0.000791956	0.641187	1	10510123	CORT	-3.3644	-0.0405251	0.00149717	-3.37017	-0.0367756	0.00147202
cg06445343	8.28457	0.00079555	0.641187	7	94538403	PPP1R9A	-1.92906	-0.0217487	0.0595253	-4.04257	-0.0412893	0.000186396
cg14234406	8.28213	0.000796999	0.641187	8	145028103	PLEC1	-3.75128	-0.0338609	0.000465878	-2.84724	-0.0232828	0.00642585
cg14714222	8.28118	0.000797569	0.641187	20	47440761	PREX1	-3.27618	-0.0630173	0.00193671	1.04078	0.018136	0.303088
cg09163720	8.27853	0.00079915	0.641187	10	134400506	INPP5A	-3.9458	-0.0558998	0.000253511	-2.37487	-0.0304795	0.021514
cg12229172	8.2784	0.000799224	0.641187	4	140587147	MGST2	-2.98736	-0.00962779	0.00438642	-3.66749	-0.0107078	0.000602916
cg23899654	8.2667	0.000806248	0.641441	8	11759930		4.04955	0.00964209	0.000182284	1.82987	0.00394709	0.0733559
cg07425555	8.26295	0.00080851	0.641441	19	14049018	PODNL1	-4.06508	-0.0563417	0.000173454	-1.46422	-0.0183848	0.14952
cg15168906	8.26229	0.000808912	0.641441	11	2162783	IGF2AS	-2.58043	-0.0326864	0.012915	-3.86971	-0.0444064	0.00032215
cg15955046	8.26179	0.000809214	0.641441	2	3643682	COLEC11	-3.63095	-0.0388505	0.000674128	-3.03442	-0.0294134	0.00384999
cg11934688	8.25886	0.000810988	0.641441	3	61623299	PTPRG	-2.19898	-0.0259185	0.0326301	2.37012	0.0253076	0.0217629
cg20280835	8.25847	0.000811226	0.641441	1	86861201	ODF2L	2.23709	0.0327359	0.0298623	-2.33291	-0.0309266	0.0238025
cg16956268	8.25013	0.000816302	0.641441	9	123342682	CDK5RAP2	2.21499	0.00501844	0.0314407	-2.35222	-0.00482799	0.0227239
cg19613400	8.25007	0.000816338	0.641441	1	40254712	BMP8B	2.58483	0.00639181	0.0127713	-1.96375	-0.00439917	0.055246
cg25516881	8.2496	0.000816622	0.641441	2	211069400	ACADL	-3.74054	-0.0492822	0.000481606	-2.84782	-0.0339908	0.00641579
cg02464912	8.24202	0.000821271	0.641441	14	64319543	SYNE2	3.99063	0.0134485	0.000219934	2.16237	0.00660166	0.0354992
cg14627743	8.24158	0.000821537	0.641441	7	121944637	FEZF1	-3.66788	-0.0147101	0.000602203	0.270264	0.00098193	0.788093
cg20708135	8.24043	0.000822246	0.641441	11	76493489	TSKU	1.78799	0.0122533	0.0799618	-2.73212	-0.0169621	0.00872585
cg08536961	8.23994	0.000822546	0.641441	3	130063469	COL29A1	3.97933	0.0274972	0.000227968	0.716209	0.00448343	0.477262
cg06192313	8.23693	0.0008244	0.641441	10	134202158		-2.10981	-0.0305293	0.0400058	2.44887	0.032102	0.0179548
cg07434008	8.23566	0.000825186	0.641441	17	78848766	RPTOR	-0.161815	-0.00083458	0.872117	-3.83075	-0.0178988	0.000363923
cg23539261	8.23423	0.000826067	0.641441	12	48228889		-1.03974	-0.012131	0.303565	-4.03021	-0.0425982	0.000193894
cg21983413	8.23109	0.000828015	0.641441	7	55513985		1.89027	0.00836736	0.0646442	-2.64376	-0.0106018	0.0109819
cg15352315	8.22645	0.000830895	0.641441	2	160655036	CD302	-2.2655	-0.0213869	0.0279371	-3.96185	-0.0338824	0.000240961
cg02268192	8.2264	0.000830927	0.641441	14	92981666	RIN3	-3.7988	-0.0485779	0.000402019	-2.71896	-0.0314983	0.00903248
cg23514374	8.22366	0.000832633	0.641483	11	128372328	ETS1	-0.10269	-0.0010743	0.918628	3.73255	0.0353749	0.000493639
cg20834073	8.20977	0.000841339	0.646906	17	79623661	PDE6G	0.745402	0.00560643	0.45959	3.97806	0.0271056	0.000228891
cg18085636	8.19633	0.000849855	0.652163	10	89993734		-3.99372	-0.0345401	0.000217783	-0.849416	-0.00665516	0.399781
cg22486046	8.18192	0.000859083	0.656694	1	2777505		-3.86732	-0.0350467	0.000324573	-2.52514	-0.0207308	0.0148511
cg08888354	8.18006	0.000860276	0.656694	19	37958707	ZNF570	3.41211	0.0525958	0.00130074	-0.765452	-0.010689	0.447674
cg23631321	8.1792	0.000860834	0.656694	15	101587658	LRRK1	3.87345	0.0243106	0.000318393	2.50648	0.0142513	0.015562
cg25457604	8.1751	0.000863486	0.657426	3	71332437	FOXP1	-3.89289	-0.0204261	0.000299542	-0.414324	-0.00196946	0.680445
cg10775595	8.16336	0.000871121	0.661941	11	78534072	ODZ4	-3.98121	-0.0226584	0.000226611	-2.10573	-0.010857	0.0403755
cg05613364	8.15774	0.000874801	0.663439	19	17462862	PLVAP	1.43887	0.00276067	0.156544	4.03894	0.00702023	0.00018857
cg19745814	8.14853	0.000880865	0.666736	4	94124971	GRID2	-3.0991	-0.0214636	0.00321229	1.26648	0.00794618	0.21133
cg27255678	8.13886	0.00088728	0.668836	10	102756921	LZTS2	4.03446	0.00799601	0.000191284	1.51022	0.00271156	0.13741
cg12150022	8.13771	0.000888047	0.668836	5	74349993		-0.390443	-0.00431311	0.697902	3.59059	0.0359329	0.000762104
cg13471521	8.13565	0.000889423	0.668836	1	12244930	TNFRSF1B	-4.02667	-0.0319822	0.0001961	-1.70288	-0.0122529	0.0949267
cg04635138	8.13349	0.000890865	0.668836	17	34841950	ZNHIT3	3.99747	0.0213947	0.000215204	0.971257	0.00470919	0.336191
cg06032302	8.13008	0.000893151	0.668836	5	131762646	C5orf56	-3.31481	-0.0212471	0.00173099	0.916646	0.00532275	0.363818
cg14882265	8.12885	0.000893975	0.668836	7	27184375	HOXA5	2.88468	0.0602145	0.00580843	-1.55933	-0.0294872	0.125355
cg03366884	8.12272	0.000898103	0.66899	17	8844506	PIK3R5	3.41451	0.0349779	0.00129154	3.24696	0.0301325	0.0021075
cg26808618	8.12128	0.000899071	0.66899	10	3824016	KLF6	2.60213	0.0212764	0.0122201	3.8187	0.0282864	0.000377866
cg17074339	8.12045	0.000899636	0.66899	11	11642133	GALNTL4	1.87264	0.0472274	0.0670908	-2.63011	-0.0600906	0.0113747
cg19293468	8.11421	0.00090386	0.66899	17	1973400	SMG6	2.33756	0.0267497	0.0235389	3.91051	0.0405398	0.000283384
cg14756878	8.1104	0.000906451	0.66899	2	12568736		-2.66811	-0.0223209	0.0103121	-3.78658	-0.0286977	0.000417591
cg14090916	8.11033	0.000906498	0.66899	9	140044904	GRIN1	-3.8883	-0.0418491	0.000303894	-0.453353	-0.00442033	0.652296
cg24869272	8.10672	0.000908963	0.66899	11	850296	TSPAN4	4.02384	0.0873811	0.000197874	1.61766	0.0318241	0.112156
cg00965203	8.10224	0.000912025	0.66899	16	85513747		0.407298	0.0037451	0.685563	-3.57461	-0.0297764	0.0007999
cg11963365	8.10132	0.000912657	0.66899	5	141320784	KIAA0141	-3.64825	-0.0381446	0.000639459	-2.92299	-0.0276865	0.00523399
cg04858164	8.09829	0.000914738	0.66899	15	57324333	TCF12	-3.99113	-0.0517681	0.000219585	-1.94826	-0.0228931	0.0571234
cg02685484	8.092	0.000919073	0.66899	11	67203360	PTPRCAP	0.431675	0.00300356	0.667871	3.8783	0.0244463	0.000313591
cg12661217	8.08537	0.000923661	0.66899	2	81426434		2.19222	0.0123336	0.0331436	-2.32914	-0.0118711	0.0240187
cg02717339	8.08289	0.000925386	0.66899	2	97524767	ANKRD39	-3.82667	-0.0421385	0.000368589	-2.55429	-0.0254813	0.0137996
cg24139639	8.0819	0.000926079	0.66899	5	3605884		-2.12649	-0.0389805	0.0385239	-3.95485	-0.0656759	0.00024636
cg10776659	8.0808	0.000926841	0.66899	3	193448925		3.72616	0.0202537	0.000503462	-0.0335058	-0.000164989	0.973407
cg04533291	8.07982	0.000927528	0.66899	2	96930398	CIAO1	-3.82965	-0.0190329	0.000365168	-2.5444	-0.0114558	0.0141485
cg10984178	8.07967	0.000927634	0.66899	1	946099		-1.47476	-0.0094794	0.146673	-4.01987	-0.0234079	0.000200398
cg09878554	8.07712	0.000929409	0.66899	12	50478887	SMARCD1	2.67882	0.00782418	0.0100294	-1.80166	-0.00476717	0.0777526
cg04998202	8.07228	0.000932801	0.66899	1	61545546	NFIA	-2.17093	-0.02656	0.0348089	-3.94241	-0.0436954	0.000256246
cg03581459	8.07107	0.000933649	0.66899	14	105780137	PACS2	-1.87432	-0.0144058	0.066855	-3.99394	-0.0278093	0.000217632
cg10963218	8.06611	0.00093714	0.66899	1	153600762	S100A13	-0.618409	-0.00317662	0.53917	-3.91802	-0.0182326	0.000276753
cg08915171	8.06585	0.000937322	0.66899	2	105273376		-3.79573	-0.0390623	0.000405878	-0.174372	-0.00162567	0.862292
cg21238619	8.06504	0.000937898	0.66899	17	78079768	GAA	-3.99956	-0.0472198	0.000213782	-1.81036	-0.0193629	0.0763743
cg00222801	8.05877	0.000942328	0.66899	2	10829047	NOL10	2.22039	0.0229507	0.0310485	3.92683	0.0367706	0.000269172
cg17272620	8.05691	0.000943649	0.66899	19	4540333	LRG1	-3.70283	-0.0220668	0.000540959	-2.80288	-0.0151322	0.00723604
cg01721313	8.05581	0.000944431	0.66899	3	169751609		-3.88821	-0.0671886	0.000303976	-2.35638	-0.0368879	0.0224969
cg19744122	8.05531	0.000944788	0.66899	7	105752980	SYPL1	2.69655	0.00415355	0.00957731	-1.77351	-0.00247479	0.0823593
cg10321404	8.05369	0.000945939	0.66899	1	25296788		-3.84722	-0.106432	0.000345662	-0.351527	-0.00881004	0.7267
cg14681207	8.04672	0.000950918	0.66899	17	34841934	ZNHIT3	3.84807	0.02943	0.000344749	0.360192	0.0024956	0.720251
cg08796640	8.04651	0.000951067	0.66899	8	119123054	EXT1	-0.0735476	-0.000190725	0.94167	3.703	0.0086993	0.000540683
cg11581865	8.03663	0.000958164	0.66899	11	120078840		-3.99909	-0.0513369	0.000214102	-1.73422	-0.0201681	0.0891672
cg18824549	8.03478	0.000959502	0.66899	17	47807591	FAM117A	-3.91637	-0.0307775	0.000278195	-2.23525	-0.0159136	0.0299909
cg15732230	8.03465	0.0009596	0.66899	19	51487280	KLK7	0.403264	0.00694766	0.688508	-3.56075	-0.0555754	0.000834134
cg04495354	8.03312	0.0009607	0.66899	16	57294356	PLLP	3.29689	0.0502876	0.00182373	3.33207	0.046043	0.00164595
cg17515024	8.03282	0.000960923	0.66899	1	228644963	HIST3H2BB	3.03859	0.041976	0.00380551	-1.31375	-0.0164412	0.19505
cg14531663	8.03174	0.000961701	0.66899	6	32116933	PRRT1	-3.49223	-0.014978	0.0010249	-3.11284	-0.0120949	0.00309021
cg07789904	8.03042	0.000962655	0.66899	1	11741841	MAD2L2	-3.7524	-0.0113875	0.000464257	-2.68823	-0.00739052	0.00978711
cg18183406	8.02951	0.000963321	0.66899	17	40556833	PTRF	1.75566	0.00279582	0.0853961	3.99549	0.00576409	0.000216564
cg11135021	8.02914	0.000963588	0.66899	12	4382112	CCND2	0.0665054	0.000105244	0.947246	-3.70167	-0.00530675	0.000542892
cg04937609	8.02815	0.000964308	0.66899	2	23852064	KLHL29	-1.5581	-0.0247963	0.125646	-4.00598	-0.0577553	0.000209458
cg19183743	8.02744	0.000964819	0.66899	7	27188020	HOXA6	1.44069	0.0154371	0.156032	-2.94738	-0.0286105	0.00489629
cg21027148	8.0184	0.000971412	0.672361	14	23066984	ABHD4	-0.790058	-0.00266019	0.433301	-3.94141	-0.0120226	0.000257059
cg26227465	8.01572	0.000973376	0.672521	12	68553577	IFNG	2.25187	0.0222264	0.0288465	3.9067	0.0349324	0.000286805
cg04777352	8.01321	0.000975223	0.672601	8	20208197		3.34374	0.037982	0.00159071	-0.817857	-0.00841619	0.417398
cg16113793	8.00925	0.000978135	0.672657	18	21451607	LAMA3	3.62963	0.0164984	0.000676828	-0.23397	-0.000963452	0.815983
cg24682551	8.00357	0.000982331	0.672657	1	116519623	SLC22A15	-1.91943	-0.0226138	0.0607631	-3.97022	-0.0423749	0.000234648
cg17826956	7.99769	0.000986698	0.672657	1	77230619		3.8729	0.0768058	0.000318942	0.49575	0.00890661	0.622287
cg23934072	7.99658	0.000987518	0.672657	1	200941706	KIF21B	-3.53274	-0.0297036	0.000907601	-3.0418	-0.0231697	0.00377158
cg08998657	7.99646	0.000987611	0.672657	16	46893929		3.86079	0.029908	0.000331285	2.38906	0.016766	0.0207861
cg12489960	7.99192	0.000991	0.672657	4	52905025	SGCB	3.6183	0.0221723	0.000700598	-0.251178	-0.00139438	0.802727
cg17271145	7.98907	0.000993129	0.672657	19	10526715		-3.93011	-0.0299818	0.000266399	-2.12343	-0.0146752	0.0387925
cg11373323	7.98774	0.000994126	0.672657	10	135013653	KNDC1	3.99664	0.0409701	0.000215777	1.51475	0.0140672	0.13626
cg21798802	7.98738	0.000994399	0.672657	22	38057573	PDXP	-3.40703	-0.0908004	0.00132045	0.690798	0.0166785	0.492952
cg25907743	7.98459	0.000996487	0.672657	10	90519680	LIPN	-3.93994	-0.0519359	0.000258251	-2.06958	-0.0247145	0.0437856
cg06008912	7.98382	0.00099707	0.672657	2	193059645	TMEFF2	3.43942	0.0103903	0.00119962	-0.627274	-0.0017167	0.533392
cg24826020	7.98127	0.000998987	0.672657	4	38070998	TBC1D1	-1.82637	-0.0338648	0.0738903	-3.97603	-0.0667886	0.000230366
cg20921659	7.97926	0.0010005	0.672657	2	29698784	ALK	-1.25181	-0.00479137	0.216582	-3.98815	-0.0138288	0.000221671
cg25912717	7.97809	0.00100139	0.672657	1	155176951	THBS3	-0.677876	-0.00447302	0.501039	3.41167	0.0203944	0.00130244
cg21435394	7.97739	0.00100192	0.672657	14	105648024	NUDT14	3.69269	0.0438504	0.000558079	-0.0585192	-0.000629538	0.953573
cg15454895	7.97593	0.00100302	0.672657	22	27053413	MIAT	3.22645	0.00586824	0.00223571	-1.00306	-0.00165274	0.320758
cg10468738	7.96501	0.00101132	0.675599	10	134201930		-2.50626	-0.022195	0.0155702	1.96728	0.0157829	0.0548258
cg01138652	7.96331	0.00101262	0.675599	22	19973978	ARVCF	-0.703629	-0.00842684	0.484994	-3.91187	-0.0424422	0.000282168
cg19411708	7.9633	0.00101263	0.675599	1	26437796	PDIK1L	-3.33897	-0.00875678	0.00161307	0.805205	0.00191307	0.424591
cg27571605	7.95868	0.00101616	0.676792	19	36216711	MLL4	-3.93734	-0.021873	0.000260382	-0.848664	-0.00427105	0.400195
cg22574825	7.95418	0.00101962	0.677936	13	29068987	FLT1	3.9839	0.00900228	0.000224683	1.28611	0.00263277	0.20445
cg04531097	7.94529	0.00102649	0.681332	3	133931867	RYK	-3.60039	-0.0228911	0.000739796	-2.91491	-0.0167894	0.00535057
cg18062706	7.94277	0.00102844	0.681466	6	31409467		2.94666	0.0100752	0.00490598	-1.41251	-0.0043753	0.164119
cg26989646	7.93712	0.00103284	0.683211	2	28630576	FOSL2	-3.59517	-0.0253147	0.000751608	-2.91875	-0.0186184	0.00529489
cg11839771	7.93336	0.00103578	0.683899	15	80205821	ST20	3.92828	0.0284581	0.000267944	2.05782	0.0135053	0.0449479
cg09479650	7.92975	0.0010386	0.683899	16	85578516		-3.7318	-0.0453271	0.00049477	-2.66498	-0.0293241	0.0103961
cg01153613	7.92806	0.00103994	0.683899	6	139928856		-3.77389	-0.0377406	0.00043437	-2.56887	-0.0232731	0.0132998
cg09213964	7.9268	0.00104092	0.683899	12	122668037	LRRC43	-3.39377	-0.024654	0.00137319	-3.18416	-0.0209552	0.00252378
cg00079551	7.92019	0.00104614	0.686165	2	40001222	THUMPD2	-3.4283	-0.043209	0.00123986	-3.14047	-0.0358578	0.00285787
cg00705668	7.91266	0.00105211	0.68861	19	39421403	MRPS12	-3.74862	-0.0134792	0.00046973	-2.61651	-0.00852334	0.0117786
cg06959103	7.91102	0.00105341	0.68861	17	45810436	TBX21	-2.56569	-0.0100128	0.0134075	1.88349	0.00665897	0.065576
cg20785459	7.90816	0.00105569	0.688657	11	5265155	HBBP1	-2.06645	-0.0176332	0.0440921	-3.9197	-0.0303006	0.000275289
cg19737004	7.90638	0.00105711	0.688657	6	161860359	PARK2	-0.082725	-0.00102253	0.934407	-3.72765	-0.0417413	0.00050115
cg10298701	7.90376	0.00105921	0.688657	16	3068475	CLDN6	-1.91412	-0.00661869	0.0614549	-3.94444	-0.0123561	0.000254607
cg21159128	7.90205	0.00106058	0.688657	1	54693933	SSBP3	-3.92918	-0.05743	0.000267182	-2.00689	-0.0265738	0.0502952
cg00995047	7.89819	0.00106368	0.68952	5	1634460	LOC728613	3.30504	0.037712	0.00178102	-0.83784	-0.00866079	0.406189
cg09333812	7.89553	0.00106582	0.689591	10	99052472	ARHGAP19	2.68045	0.00609221	0.00998706	-1.74274	-0.00358832	0.0876526
cg02565993	7.8933	0.00106762	0.689591	11	27015592	FIBIN	1.41173	0.0210512	0.164347	-2.93486	-0.0396464	0.00506705
cg26872742	7.89144	0.00106912	0.689591	5	16792048	MYO10	-0.336759	-0.0049662	0.737737	-3.80505	-0.0508345	0.000394276
cg02756608	7.88481	0.0010745	0.690782	6	32098085	FKBPL	-3.65913	-0.00670218	0.000618543	0.0895386	0.000148573	0.929019
cg20482145	7.88231	0.00107653	0.690782	17	8525165	MYH10	3.81548	0.0366993	0.000381672	2.42431	0.0211246	0.0190726
cg02289040	7.88216	0.00107665	0.690782	1	177939546	SEC16B	3.81436	0.022623	0.000383015	0.377243	0.00202695	0.707622
cg14547895	7.88041	0.00107808	0.690782	11	125037226	PKNOX2	3.27098	0.0328288	0.00196614	-0.889669	-0.00808906	0.377991
cg09215316	7.87431	0.00108307	0.692835	12	7033628	ATN1	-2.77413	-0.00667912	0.00781045	1.61912	0.00353155	0.11184
cg23686556	7.86713	0.00108897	0.692866	8	131961316	ADCY8	1.43185	0.0218518	0.158536	-2.91372	-0.0402839	0.00536785
cg20594804	7.86526	0.00109051	0.692866	2	45392895		-3.05916	-0.016464	0.00359317	-3.47219	-0.0169289	0.00108813
cg05620558	7.86413	0.00109145	0.692866	3	38040073	VILL	-3.95236	-0.039924	0.000248311	-1.75745	-0.0160825	0.0850866
cg27413008	7.86368	0.00109182	0.692866	16	28519597	IL27	-2.20672	-0.0202015	0.0320498	2.25305	0.0186853	0.0287665
cg05076221	7.86341	0.00109204	0.692866	7	27182637	HOXA5	2.79304	0.0603953	0.00742807	-1.59127	-0.0311718	0.117981
cg06237983	7.85617	0.00109805	0.69554	7	27187269	HOXA6	2.19935	0.0344685	0.0326023	-2.25823	-0.032062	0.0284187
cg24473385	7.85138	0.00110203	0.696633	17	34842439	ZNHIT3	3.90561	0.0126608	0.000287788	0.812748	0.00238683	0.420294
cg16286073	7.84979	0.00110336	0.696633	6	26595179		-2.75646	-0.0364832	0.00818409	1.63358	0.0195873	0.108756
cg20474675	7.83945	0.00111204	0.700975	11	16761292	C11orf58	3.12601	0.0266119	0.00297735	-1.11095	-0.00856787	0.27201
cg01094114	7.83162	0.00111865	0.701249	6	106652991	ATG5	3.09616	0.0316283	0.00323898	3.43081	0.0317499	0.00123068
cg00304646	7.82852	0.00112128	0.701249	16	28835277	ATXN2L	-3.92435	-0.0143188	0.00027128	-1.91375	-0.00632578	0.0615032
cg20354882	7.8263	0.00112318	0.701249	12	96350795	AMDHD1	3.56082	0.0691097	0.000833935	2.91263	0.0512114	0.00538383
cg08313539	7.82604	0.00112339	0.701249	6	127094710		3.85836	0.0514873	0.000333822	2.23198	0.0269824	0.0302214
cg16366843	7.82057	0.00112806	0.701249	14	102026086		0.197198	0.000712689	0.844488	3.74584	0.0122642	0.000473781
cg18284427	7.82015	0.00112842	0.701249	1	9713284	C1orf200	2.9946	0.0285497	0.00429967	3.50319	0.0302565	0.000991798
cg02935494	7.81939	0.00112907	0.701249	14	73956710	C14orf169	-3.94534	-0.0648698	0.000253881	-1.19911	-0.0178612	0.23625
cg09826895	7.819	0.00112941	0.701249	1	111744309	DENND2D	0.676417	0.00712378	0.501957	3.87203	0.0369426	0.000319821
cg09059070	7.81552	0.00113239	0.701249	1	151584923	SNX27	1.79689	0.0036308	0.0785173	3.93566	0.00720427	0.00026177
cg18038894	7.81468	0.00113311	0.701249	17	48506385	ACSF2	-2.81918	-0.0349016	0.0069278	-3.61392	-0.0405315	0.000710002
cg19120125	7.81373	0.00113393	0.701249	12	10978950	TAS2R10	-2.89817	-0.0270819	0.00559977	1.43473	0.0121456	0.157715
cg00417197	7.80942	0.00113764	0.701249	7	111817978	DOCK4	3.64793	0.0287476	0.000640093	2.75501	0.0196685	0.00821549
cg24358395	7.80928	0.00113776	0.701249	4	139580260		3.61938	0.068759	0.000698295	-0.14524	-0.00249962	0.885117
cg05778559	7.80928	0.00113776	0.701249	3	16646375	DAZL	-3.77313	-0.024	0.000435385	-0.293902	-0.00169357	0.770074
cg13417891	7.80635	0.00114029	0.701697	17	35836996	TADA2A	-3.86913	-0.0258096	0.000322736	-0.67704	-0.00409143	0.501564
cg23375593	7.79661	0.00114875	0.705779	10	1690988	ADARB2	3.94487	0.0338051	0.000254262	1.61468	0.0125351	0.112802
cg22491461	7.77989	0.00116341	0.710056	12	106980546	RFX4	-3.14722	-0.0118139	0.00280369	-3.3685	-0.011455	0.00147926
cg23042151	7.77845	0.00116469	0.710056	21	43824109	UBASH3A	2.42699	0.0310154	0.0189477	3.78364	0.0438039	0.000421413
cg20930290	7.77771	0.00116534	0.710056	11	64138764	RPS6KA4	-2.62793	-0.0264145	0.0114387	-3.70116	-0.0337023	0.000543742
cg23221090	7.77627	0.00116662	0.710056	10	64892741	NRBF2	1.84784	0.013179	0.0706659	-2.56063	-0.0165446	0.0135804
cg19381811	7.77301	0.00116951	0.710056	3	49851713	UBA7	-3.93982	-0.0491856	0.000258354	-1.59208	-0.0180061	0.117798
cg09563060	7.77079	0.00117148	0.710056	5	55866478		-3.47351	-0.0170849	0.00108385	0.456901	0.00203591	0.649761
cg13478668	7.76983	0.00117233	0.710056	9	127710572	SCAI	-3.93468	-0.0366299	0.000262583	-1.67047	-0.0140883	0.101202
cg10415354	7.76347	0.00117801	0.710056	16	80824726	CDYL2	-2.21783	-0.0160724	0.0312342	-3.84429	-0.0252383	0.000348846
cg00881010	7.75382	0.00118667	0.710056	1	160336712	NHLH1	-3.72719	-0.0310862	0.000501865	-0.188194	-0.00142195	0.851501
cg13653957	7.75221	0.00118812	0.710056	9	140481498	ZMYND19	2.06126	0.00599869	0.0446048	-2.36218	-0.0062277	0.0221847
cg04138502	7.75065	0.00118953	0.710056	3	123167522	ADCY5	1.47893	0.00973162	0.145559	3.93702	0.0234692	0.000260645
cg06802488	7.75056	0.00118961	0.710056	19	54515341	CACNG6	3.9296	0.0559334	0.000266824	1.21815	0.0157079	0.228998
cg16888838	7.75055	0.00118962	0.710056	7	138518156	KIAA1549	3.54548	0.0150889	0.000873439	2.8955	0.0111634	0.0056405
cg20299697	7.74865	0.00119135	0.710056	3	138069423	MRAS	-3.90453	-0.0567901	0.000288765	-1.90222	-0.0250644	0.063028
cg08596486	7.74842	0.00119155	0.710056	8	12938311		3.83799	0.0429817	0.000355782	2.22528	0.0225765	0.030697
cg21211144	7.74563	0.00119408	0.710056	17	16118919	NCOR1	3.92826	0.00986618	0.000267954	1.21639	0.00276767	0.229663
cg17193040	7.74555	0.00119415	0.710056	6	168817299		1.87336	0.0154625	0.0669893	3.90776	0.0292198	0.000285847
cg17218041	7.74258	0.00119685	0.710056	13	113365319	ATP11A	2.97328	0.0138102	0.00456015	3.49033	0.0146867	0.00103074
cg12941325	7.73927	0.00119986	0.710056	6	31860314	EHMT2	-3.39784	-0.0166788	0.00135678	-3.09354	-0.0137565	0.00326296
cg22218536	7.73912	0.0012	0.710056	3	40518595	ZNF619	3.16278	0.0202799	0.00268244	3.3388	0.0193945	0.00161389
cg17867848	7.73592	0.00120292	0.710056	17	80908708	B3GNTL1	-3.54555	-0.0189531	0.000873263	-2.88743	-0.013983	0.0057653
cg25751484	7.73527	0.00120352	0.710056	19	13915817	ZSWIM4	-2.64332	-0.0249216	0.0109943	1.73684	0.0148347	0.0886983
cg12939085	7.73355	0.00120509	0.710056	11	67166104	PPP1CA	-2.60549	-0.0265427	0.0121158	-3.69751	-0.0341238	0.000549882
cg14165142	7.73133	0.00120712	0.710056	20	3778655	CDC25B	3.28025	0.039833	0.001914	3.22264	0.035452	0.00226033
cg05486094	7.73041	0.00120797	0.710056	2	85804476	VAMP8	-2.67667	-0.0209863	0.0100856	-3.66267	-0.0260154	0.000611893
cg22706866	7.72835	0.00120986	0.710056	1	152198107	HRNR	-3.48123	-0.0270381	0.00105916	0.419158	0.00294926	0.676933
cg10158679	7.72425	0.00121364	0.710056	6	30883074	VARS2	-3.8921	-0.0450764	0.000300284	-0.921503	-0.00966839	0.361303
cg04157865	7.72409	0.00121379	0.710056	17	77914162	TBC1D16	-3.76398	-0.0465084	0.000447909	-2.43619	-0.0272701	0.0185243
cg19801705	7.72243	0.00121532	0.710056	5	180542156		3.84192	0.0327851	0.000351443	2.18188	0.0168675	0.0339439
cg02058628	7.71841	0.00121904	0.710056	1	2164542	SKI	-3.4511	-0.0313486	0.0011587	-3.01522	-0.0248126	0.004061
cg01067809	7.71561	0.00122164	0.710056	6	31939546	DOM3Z	3.75131	0.02897	0.000465831	0.295065	0.00206432	0.769191
cg25130734	7.71474	0.00122245	0.710056	11	31531135	ELP4	0.362678	0.000891477	0.718405	3.77068	0.00839656	0.000438714
cg07046186	7.71468	0.00122251	0.710056	1	161861378	ATF6	0.40679	0.00263724	0.685934	3.78284	0.0222173	0.000422463
cg11849608	7.71404	0.0012231	0.710056	5	71616505	PTCD2	2.87757	0.0083814	0.00592116	3.5442	0.00935192	0.000876829
cg03322353	7.71208	0.00122493	0.710056	4	141069770	MAML3	-3.78454	-0.0588802	0.000420244	-2.36735	-0.0333665	0.0219092
cg05774699	7.71066	0.00122625	0.710056	7	27184316	HOXA5	3.04901	0.0316012	0.00369656	-1.18058	-0.011085	0.243469
cg27201775	7.70957	0.00122726	0.710056	16	85674895	KIAA0182	-3.71572	-0.0081903	0.000519929	-2.547	-0.00508604	0.014056
cg07746628	7.70896	0.00122783	0.710056	6	56236668		3.59711	0.0182607	0.000747177	-0.141673	-0.000651543	0.887919
cg11947782	7.70779	0.00122893	0.710056	1	9775985	PIK3CD	-0.0460747	-0.000493476	0.963438	3.63411	0.0352609	0.000667663
cg18403285	7.70338	0.00123306	0.710056	11	1317034	TOLLIP	1.07614	0.00184547	0.287135	-3.11475	-0.00483899	0.00307362
cg24793022	7.70242	0.00123396	0.710056	6	160296499		2.24455	0.0126889	0.0293458	-2.16907	-0.0111087	0.0349577
cg09034753	7.70147	0.00123485	0.710056	2	242810748	C2orf85	2.2256	0.0300121	0.0306741	3.82443	0.0467206	0.00037117
cg22625220	7.69903	0.00123715	0.710056	17	16119441	NCOR1	2.91602	0.0392693	0.00533436	-1.36986	-0.0167121	0.176975
cg24650350	7.69817	0.00123796	0.710056	6	57218853	PRIM2	-3.91528	-0.0496651	0.000279153	-1.19888	-0.0137771	0.236341
cg12244275	7.69489	0.00124104	0.710056	2	70355397		-1.74884	-0.0119068	0.0865814	-3.90862	-0.024108	0.000285071
cg12980795	7.69416	0.00124174	0.710056	5	85056547		3.25457	0.0483784	0.00206168	-0.8401	-0.0113131	0.404933
cg09076216	7.69375	0.00124213	0.710056	8	144367072		-3.48667	-0.0284878	0.00104208	0.389675	0.00288432	0.698466
cg15285436	7.68977	0.00124589	0.710056	17	59226714	BCAS3	-3.64487	-0.0589104	0.00064609	-2.68588	-0.0393268	0.00984708
cg20936107	7.6886	0.001247	0.710056	17	37688455	CDK12	0.55349	0.0102027	0.582445	3.81373	0.0636864	0.000383764
cg16989443	7.68846	0.00124714	0.710056	1	1849195	TMEM52	-0.506678	-0.00287783	0.614653	3.42987	0.0176483	0.0012341
cg19366753	7.68299	0.00125234	0.711974	7	78030012	MAGI2	3.607	0.0558341	0.000725088	2.75338	0.0386111	0.00825091
cg22262140	7.67018	0.00126462	0.716117	22	21986976	CCDC116	-3.90886	-0.0357645	0.000284862	-1.20701	-0.0100047	0.233223
cg15710638	7.66482	0.00126979	0.716117	17	77915957	TBC1D16	-3.13298	-0.021224	0.00291917	-3.33557	-0.0204707	0.00162919
cg20431848	7.66469	0.00126991	0.716117	5	11931819		0.354957	0.00157038	0.724145	-3.49559	-0.0140101	0.00101465
cg04862314	7.6631	0.00127146	0.716117	1	27692533	MAP3K6	-0.905587	-0.00572864	0.369586	-3.87489	-0.0222061	0.000316965
cg13046524	7.66203	0.00127249	0.716117	20	48728642	UBE2V1	3.51742	0.0290366	0.00095037	-0.304611	-0.00227804	0.761952
cg25879365	7.66192	0.0012726	0.716117	1	40510058	CAP1	-3.61686	-0.0636836	0.000703663	0.0627922	0.0010016	0.950187
cg05257275	7.66188	0.00127264	0.716117	11	65547049	DKFZp761E198	-3.42242	-0.0366061	0.00126167	-3.02537	-0.0293151	0.00394815
cg17882867	7.66008	0.00127438	0.716117	15	71704440	THSD4	3.16161	0.0518496	0.00269139	3.30821	0.04915	0.00176462
cg01803844	7.65739	0.001277	0.716548	17	8036816		0.13931	0.000808332	0.889776	-3.58582	-0.0188491	0.00077321
cg06902367	7.65404	0.00128026	0.716844	7	136768089		2.00036	0.0141032	0.0510191	3.86247	0.0246699	0.000329554
cg05582310	7.65111	0.00128312	0.716844	4	5760808	EVC	2.86873	0.0274122	0.00606434	3.52786	0.0305392	0.000921022
cg12513520	7.64858	0.0012856	0.716844	10	134850313		-3.90604	-0.0186574	0.000287402	-1.6221	-0.00701916	0.1112
cg04315771	7.64772	0.00128644	0.716844	19	50433949	NUP62	-3.73055	-0.0587141	0.000496691	-0.279658	-0.00398739	0.780917
cg09686672	7.6474	0.00128675	0.716844	12	57589253	LRP1	-3.88285	-0.0396334	0.000309138	-0.993037	-0.00918267	0.325571
cg14980060	7.64389	0.0012902	0.716895	7	140714814	MRPS33	-0.0370715	-0.000103923	0.970579	3.62234	0.00919932	0.000692032
cg03172212	7.64316	0.00129091	0.716895	5	175873937	FAF2	-0.0505454	-0.000473677	0.959893	-3.65424	-0.0310234	0.000627868
cg06617636	7.63938	0.00129464	0.716895	14	69256690	ZFP36L1	-0.296588	-0.00320345	0.768035	3.51554	0.0343994	0.000955735
cg07838680	7.63823	0.00129578	0.716895	22	30821706	MTP18	3.66378	0.0085334	0.000609819	0.0809718	0.000170852	0.935794
cg16952362	7.63793	0.00129608	0.716895	18	76120635		1.64971	0.00780854	0.1054	-2.68856	-0.0115286	0.00977852
cg18417061	7.63333	0.00130063	0.717398	14	61972660	PRKCH	2.76177	0.0224279	0.00807011	3.58571	0.0263796	0.000773476
cg04156970	7.63328	0.00130068	0.717398	19	1605618	UQCR	-2.95816	-0.00860137	0.00475372	1.2863	0.00338831	0.204382
cg16364121	7.62923	0.0013047	0.71814	17	35291924		3.03718	0.0256304	0.00382053	-1.16779	-0.00892779	0.248541
cg09941712	7.62768	0.00130625	0.71814	15	81068966		-3.3137	-0.0238503	0.00173661	0.704483	0.0045935	0.484467
cg01799460	7.62635	0.00130757	0.71814	1	6529710	PLEKHG5	-3.20194	-0.0222169	0.00239866	-3.2567	-0.0204711	0.00204906
cg12496975	7.6243	0.00130962	0.718246	12	48149863	RAPGEF3	0.15931	0.00149132	0.874079	3.68702	0.0312676	0.000567895
cg10040748	7.61719	0.00131674	0.720403	1	211431567	RCOR3	-3.52546	-0.0278371	0.000927698	-2.85378	-0.0204137	0.00631375
cg11888738	7.61667	0.00131726	0.720403	4	1202911	LOC100130872	-3.89368	-0.0321433	0.000298797	-1.1809	-0.00883156	0.243341
cg14316339	7.60633	0.0013277	0.723427	22	38520900	PLA2G6	-3.43727	-0.0164596	0.0012073	-2.97792	-0.0129185	0.00450222
cg11945474	7.60456	0.00132949	0.723427	2	55717980		-3.47468	-0.0441268	0.00108007	0.369335	0.00424914	0.713469
cg13222691	7.6032	0.00133087	0.723427	11	96123170	JRKL	2.06886	0.0061428	0.0438559	3.83459	0.0103145	0.000359582
cg19748495	7.60277	0.0013313	0.723427	1	150979359	FAM63A	-2.28005	-0.0166046	0.0269939	-3.78008	-0.0249389	0.000426107
cg08941355	7.60198	0.00133211	0.723427	7	27133106	HOXA1	-3.87059	-0.0976106	0.000321263	-0.984364	-0.0224889	0.329772
cg25389087	7.59989	0.00133424	0.723572	18	74824413	MBP	-3.17321	-0.0345605	0.00260387	-3.27304	-0.0322942	0.00195443
cg15372603	7.5973	0.00133688	0.72358	7	27197239	HOXA7	1.78061	0.0205126	0.0811759	-2.57009	-0.0268221	0.0132586
cg11061774	7.59588	0.00133833	0.72358	8	99368948		1.95747	0.0111896	0.0560011	3.85408	0.0199587	0.000338327
cg04760559	7.59345	0.00134081	0.72358	19	15479835	AKAP8	-2.12168	-0.012501	0.0389462	-3.81994	-0.0203899	0.000376403
cg27499361	7.59257	0.00134171	0.72358	19	14258992	LPHN1	-3.57653	-0.0287008	0.000795258	-2.75365	-0.0200186	0.008245
cg24401219	7.58177	0.00135282	0.728564	6	72892597	RIMS1	-2.64134	-0.0127185	0.0110506	1.68981	0.00737128	0.0974176
cg01942372	7.57816	0.00135656	0.729563	2	109203501	LIMS1	-0.13229	-0.000894717	0.895296	-3.66701	-0.0224679	0.000603812
cg04149916	7.57456	0.00136029	0.730558	6	31939319	STK19	3.69993	0.0592524	0.000545812	0.236703	0.00343407	0.813874
cg03983220	7.56891	0.00136617	0.730591	16	85568407		-3.40577	-0.0477423	0.00132535	-3.00147	-0.0381166	0.00421873
cg06219103	7.568	0.00136712	0.730591	11	63990595	FERMT3	-3.88826	-0.0201325	0.000303931	-1.30667	-0.00612916	0.197425
cg04284122	7.56747	0.00136768	0.730591	10	44101720	ZNF485	2.12295	0.0168138	0.0388346	-2.25127	-0.0161527	0.0288874
cg19727381	7.56708	0.00136809	0.730591	8	855862		-3.84491	-0.0144358	0.000348173	-1.96439	-0.00668154	0.0551691
cg06241208	7.56505	0.00137021	0.730591	11	30344200	C11orf46	3.80894	0.0693454	0.000389535	0.66684	0.0109984	0.508002
cg04650322	7.55986	0.00137565	0.730591	7	119499		-3.70458	-0.0389032	0.000538063	-0.263254	-0.00250446	0.793459
cg11837534	7.55972	0.0013758	0.730591	5	78202845	ARSB	-3.79336	-0.0265769	0.000408877	-2.18908	-0.0138942	0.0333847
cg22319618	7.5583	0.00137729	0.730591	22	45562946	NUP50	-3.60536	-0.0343949	0.000728698	0.0279129	0.000241236	0.977845
cg01637011	7.55638	0.00137932	0.730591	1	200992964	KIF21B	3.65101	0.0101699	0.000634102	2.58402	0.00652069	0.0127978
cg13806267	7.55478	0.001381	0.730591	11	1365146		-2.09202	-0.0213227	0.0416409	-3.81581	-0.0352336	0.000381284
cg14312334	7.55474	0.00138105	0.730591	12	120242156	CIT	-3.75029	-0.00651472	0.000467306	-0.42819	-0.000673845	0.670389
cg16547186	7.54903	0.00138709	0.731607	16	57512988	DOK4	-1.32441	-0.0116996	0.19151	-3.88403	-0.0310829	0.000307998
cg26688191	7.54755	0.00138865	0.731607	16	1374916	UBE2I	-3.57736	-0.0374236	0.000793278	-2.72483	-0.0258235	0.00889455
cg13828871	7.54715	0.00138909	0.731607	16	31128860	MYST1	-3.64304	-0.0111991	0.000649725	-0.0838522	-0.000233522	0.933516
cg15036529	7.54222	0.00139433	0.731607	1	158900644	PYHIN1	1.33699	0.0135135	0.187401	3.88265	0.0355518	0.000309334
cg01519464	7.5421	0.00139446	0.731607	1	24861818	RCAN3	0.0411087	0.000488089	0.967376	3.62675	0.0390099	0.000682801
cg14334350	7.54064	0.00139601	0.731607	9	139400168	NOTCH1	-2.91747	-0.0334706	0.00531339	-3.45622	-0.0359213	0.00114117
cg18836493	7.53957	0.00139716	0.731607	4	55524333	KIT	3.72032	0.0122186	0.000512602	0.332881	0.000990422	0.740645
cg20900050	7.53793	0.00139891	0.731607	15	31689509		-3.88262	-0.0454322	0.000309366	-1.39593	-0.0147977	0.16903
cg00085403	7.53698	0.00139993	0.731607	1	144932207	PDE4DIP	0.29253	0.000440828	0.771116	3.7079	0.00506196	0.000532594
cg07501506	7.53194	0.00140533	0.732483	1	26226649	STMN1	-3.01875	-0.0243803	0.00402142	-3.37845	-0.0247185	0.00143656
cg14571537	7.52315	0.00141482	0.732483	17	34884670	MYO19	-3.32795	-0.0244584	0.00166588	0.629688	0.00419246	0.531824
cg23361355	7.52281	0.00141518	0.732483	5	176170260		-1.23195	-0.00433516	0.223846	-3.87337	-0.0123479	0.000318481
cg19242268	7.52218	0.00141587	0.732483	20	62688573	TCEA2	-3.67804	-0.030842	0.000583754	-0.207022	-0.00157266	0.83685
cg03731616	7.51647	0.00142207	0.732483	3	123603618	MYLK	3.82772	0.0365754	0.000367378	0.832851	0.00720957	0.40897
cg06799298	7.51632	0.00142223	0.732483	17	4046348	ZZEF1	-3.58954	-0.0055132	0.00076453	-2.68258	-0.00373258	0.00993202
cg07198402	7.51477	0.00142392	0.732483	1	228395145	OBSCN	-1.47586	-0.00803806	0.146379	2.79123	0.0137719	0.00746386
cg13076468	7.51251	0.00142638	0.732483	14	75128707	KIAA0317	-2.73542	-0.0143171	0.00865063	-3.55968	-0.0168786	0.000836809
cg22941086	7.50961	0.00142956	0.732483	12	40019883	C12orf40	3.82477	0.0538888	0.000370774	0.825147	0.0105321	0.413287
cg20464068	7.50814	0.00143116	0.732483	1	14026054	PRDM2	0.404586	0.00347882	0.687543	-3.43526	-0.0267592	0.00121452
cg21184951	7.50772	0.00143162	0.732483	2	240168413	HDAC4	-3.07059	-0.034863	0.00348008	-3.32701	-0.0342208	0.00167045
cg02322140	7.50733	0.00143205	0.732483	16	9057781	USP7	2.67973	0.00516764	0.0100057	-1.61767	-0.00282607	0.112153
cg24695071	7.5054	0.00143417	0.732483	7	2419958	EIF3B	-3.70376	-0.037455	0.000539422	-2.41912	-0.0221624	0.0193165
cg26322711	7.50487	0.00143475	0.732483	10	105846908	COL17A1	3.85403	0.0215688	0.000338373	1.04941	0.00532047	0.299137
cg00192773	7.50325	0.00143653	0.732483	16	30131641	MAPK3	-1.49352	-0.0180528	0.141713	2.77494	0.0303865	0.00779379
cg12485386	7.50093	0.00143908	0.732483	19	55607746	PPP1R12C	-3.80093	-0.0455735	0.000399361	-2.09004	-0.0227023	0.0418256
cg18358061	7.50078	0.00143924	0.732483	3	134126698		-2.50299	-0.0142852	0.015698	1.82856	0.00945432	0.0735553
cg23731272	7.49869	0.00144155	0.732483	15	67356838	SMAD3	3.84173	0.126976	0.00035165	1.86655	0.0558889	0.0679551
cg23860337	7.49816	0.00144213	0.732483	19	42434572		-3.1867	-0.0476964	0.00250554	-3.21776	-0.0436306	0.00229224
cg00992145	7.49738	0.001443	0.732483	20	36891623		-0.284923	-0.00154032	0.776904	3.48661	0.0170757	0.00104227
cg19427757	7.49717	0.00144323	0.732483	22	45148372	ARHGAP8	3.78871	0.00805487	0.000414832	0.648916	0.00124982	0.519423
cg18888137	7.49629	0.00144421	0.732483	6	32945759	BRD2	-3.29155	-0.0474646	0.00185225	-3.10649	-0.0405818	0.0031461
cg11936381	7.49169	0.0014493	0.732483	11	111595099	SIK2	-3.70849	-0.0328159	0.000531625	-0.331814	-0.00265995	0.741445
cg21921619	7.49054	0.00145057	0.732483	10	116852791	ATRNL1	-0.897812	-0.00187553	0.373676	3.17123	0.00600148	0.00261866
cg23301462	7.48954	0.00145169	0.732483	8	87757285	CNGB3	2.95694	0.0324405	0.00476968	3.40934	0.033885	0.00131147
cg19445690	7.48936	0.00145189	0.732483	2	74210890		-3.82253	-0.0344424	0.000373378	-1.9687	-0.0160699	0.054658
cg23709430	7.48777	0.00145366	0.732483	17	3977501	ZZEF1	-1.68251	-0.0124224	0.0988328	2.6223	0.0175397	0.0116051
cg12871835	7.48624	0.00145537	0.732483	6	134639417	SGK1	-1.36484	-0.015147	0.178539	-3.86893	-0.0388983	0.00032294
cg01232267	7.4845	0.0014573	0.732483	3	47398209		3.03808	0.0255871	0.00381088	3.34479	0.0255201	0.00158582
cg12851429	7.4837	0.00145819	0.732483	6	124123931	NKAIN2	0.956392	0.00390539	0.343569	3.83777	0.0141971	0.000356025
cg03343730	7.47549	0.0014674	0.733983	1	46769302	LRRC41	1.3294	0.00360982	0.189872	-2.8879	-0.00710402	0.00575792
cg12227647	7.47444	0.00146858	0.733983	4	165458909		1.69778	0.0157219	0.0958927	3.85458	0.0323366	0.000337793
cg12338552	7.47073	0.00147275	0.733983	20	690915		-2.64155	-0.018031	0.0110446	-3.59551	-0.0222338	0.000750818
cg13467672	7.46843	0.00147536	0.733983	17	40464625		3.86412	0.013834	0.00032785	1.35202	0.00438501	0.182578
cg08638044	7.46715	0.00147681	0.733983	15	27819924		1.00045	0.0106066	0.322009	-3.10352	-0.0298078	0.0031725
cg01048962	7.46562	0.00147854	0.733983	19	21646470		3.7625	0.0232819	0.000449975	0.564651	0.0031653	0.574887
cg18471660	7.4647	0.00147959	0.733983	19	56880388	ZNF542	3.11982	0.0456831	0.00302993	-0.972879	-0.0129056	0.335392
cg17129188	7.46414	0.00148022	0.733983	8	134307597	NDRG1	-3.66416	-0.0602986	0.000609101	-2.48691	-0.0370754	0.0163402
cg24876786	7.46256	0.001482	0.733983	19	3869174	ZFR2	-3.54468	-0.0190271	0.00087556	-2.73194	-0.0132849	0.00873007
cg00812502	7.4615	0.00148322	0.733983	22	19109875	DGCR2	-3.15715	-0.00515132	0.0027257	0.909466	0.00134432	0.367556
cg02837110	7.45978	0.00148517	0.733983	9	14322397		2.12955	0.0112979	0.0382571	3.77974	0.0181661	0.00042655
cg11100481	7.45561	0.00148993	0.733983	5	149867577		-3.37219	-0.0530491	0.0014633	-2.98938	-0.042603	0.00436209
cg17561788	7.4541	0.00149165	0.733983	22	20114683	RANBP1	-3.84904	-0.0288156	0.000343702	-1.13132	-0.00767282	0.263426
cg15511327	7.45166	0.00149444	0.733983	8	143859410	LYNX1	-3.48071	-0.0175753	0.00106081	-2.83245	-0.0129565	0.00668604
cg22870189	7.45166	0.00149445	0.733983	12	58145316	CDK4	3.75314	0.0459752	0.000463201	0.539108	0.0059827	0.592254
cg19396601	7.45042	0.00149586	0.733983	10	134901689	GPR123	3.71509	0.00709649	0.000520939	0.390919	0.000676478	0.697552
cg10539173	7.45013	0.0014962	0.733983	12	12653502	DUSP16	-3.49292	-0.0145402	0.00102277	0.243875	0.00091969	0.808346
cg13609723	7.44928	0.00149718	0.733983	8	23539939	NKX3-1	-3.72351	-0.00853807	0.000507588	-0.42327	-0.00087926	0.67395
cg14665413	7.44805	0.00149859	0.733983	4	38859728	TLR6	-3.859	-0.0385236	0.00033315	-1.35839	-0.0122848	0.180563
cg08154887	7.44585	0.00150112	0.733983	6	168081999		-2.01194	-0.0101869	0.0497414	-3.80205	-0.0174396	0.000397978
cg08399733	7.44415	0.00150308	0.733983	19	2278773	C19orf35	-3.81132	-0.019251	0.000386654	-0.841581	-0.00385093	0.404111
cg11655017	7.44342	0.00150392	0.733983	2	11799963	NTSR2	2.9457	0.0233266	0.00491889	-1.23444	-0.0088557	0.222928
cg02132946	7.43597	0.00151254	0.733983	16	65807673		3.68848	0.0460087	0.000565345	2.40284	0.0271525	0.0201001
cg13468961	7.43342	0.0015155	0.733983	2	172944338	MAP1D	2.71368	0.0385183	0.00915802	-1.54962	-0.0199263	0.127668
cg05407338	7.43238	0.00151671	0.733983	17	8213522	ARHGEF15	-0.548445	-0.00859611	0.585877	3.34738	0.0475298	0.00157384
cg09968723	7.42931	0.00152029	0.733983	8	143545789	BAI1	-2.76296	-0.013876	0.00804472	-3.51542	-0.0159941	0.0009561
cg13904520	7.42853	0.0015212	0.733983	1	160783054	LY9	2.56338	0.0163682	0.0134859	3.61938	0.020937	0.000698299
cg03853807	7.42808	0.00152172	0.733983	6	168947817	SMOC2	-3.8248	-0.0322683	0.000370738	-0.96305	-0.00736052	0.340251
cg23657099	7.42691	0.00152309	0.733983	7	1102138	C7orf50	0.2968	0.0033559	0.767874	-3.46439	-0.0354866	0.00111372
cg21810733	7.4267	0.00152334	0.733983	3	13520763	HDAC11	-2.47611	-0.0186381	0.0167847	-3.65684	-0.0249363	0.00062289
cg03466735	7.42551	0.00152473	0.733983	16	84695193	KLHL36	-2.81096	-0.00888064	0.00708164	1.41814	0.00405883	0.162479
cg16544272	7.42489	0.00152546	0.733983	17	34891014	MYO19	3.71715	0.0147748	0.000517634	0.421606	0.00151814	0.675156
cg12119693	7.42282	0.00152788	0.733983	17	80581925	WDR45L	-3.45743	-0.0276782	0.00113707	-2.85255	-0.0206876	0.00633474
cg00945209	7.42071	0.00153035	0.733983	17	76801579	USP36	3.33368	0.041322	0.00163821	3.02119	0.0339256	0.00399428
cg00798342	7.42038	0.00153074	0.733983	12	111129799		-3.52127	-0.0252318	0.000939439	0.158502	0.00102891	0.874713
cg00841408	7.41504	0.00153703	0.733983	3	9811940	CAMK1	3.85058	0.046218	0.000342051	1.46766	0.0159589	0.148586
cg18648917	7.4134	0.00153897	0.733983	3	23713773		-0.447595	-0.00728215	0.656418	-3.72117	-0.0548462	0.000511264
cg14790396	7.41289	0.00153957	0.733983	11	72381323	PDE2A	2.4718	0.014753	0.016965	3.65427	0.0197588	0.000627816
cg27563778	7.41182	0.00154083	0.733983	4	100432266	C4orf17	-1.01313	-0.00878409	0.315977	3.08186	0.0242068	0.00337183
cg05399494	7.41159	0.00154111	0.733983	14	68140985	VTI1B	-0.452487	-0.000725211	0.652915	3.38929	0.00492106	0.00139145
cg24115019	7.41023	0.00154272	0.733983	5	167899230	WWC1	2.6745	0.0262115	0.0101426	-1.59184	-0.0141332	0.117852
cg12686478	7.40955	0.00154352	0.733983	2	121748565	GLI2	-2.99571	-0.015548	0.00428647	1.14694	0.00539275	0.256975
cg09439511	7.40792	0.00154545	0.733983	10	133450089		-3.41937	-0.00799949	0.00127311	-2.90075	-0.00614778	0.00556069
cg25217710	7.4078	0.00154559	0.733983	1	156609523		-3.57526	-0.0420213	0.000798322	-2.64043	-0.0281144	0.0110766
cg04444949	7.40505	0.00154887	0.733983	1	11795746	AGTRAP	-3.06436	-0.0291849	0.00354131	-3.2916	-0.0283999	0.001852
cg13828839	7.40371	0.00155046	0.733983	11	117747166	FXYD6	3.46655	0.0137324	0.00110658	-0.279021	-0.00100133	0.781403
cg05726274	7.40252	0.00155188	0.733983	16	65783443		3.4395	0.0457866	0.00119932	2.8685	0.0345931	0.00606818
cg06797385	7.40249	0.00155191	0.733983	16	30018105	DOC2A	1.87841	0.00577169	0.0662813	3.81347	0.0106151	0.000384078
cg05889979	7.40081	0.00155391	0.734033	2	72359612	CYP26B1	0.924697	0.00254136	0.359655	3.81293	0.00949331	0.000384722
cg06611076	7.39362	0.00156252	0.734282	2	198364074	HSPD1	1.84629	0.00451727	0.0708947	-2.45818	-0.00544858	0.0175467
cg09706586	7.39347	0.0015627	0.734282	1	9775838	PIK3CD	0.194798	0.00203709	0.846357	3.6431	0.0345136	0.000649596
cg23501051	7.39307	0.00156318	0.734282	11	19736912	LOC100126784	-1.53041	-0.028968	0.132346	2.71791	0.0466056	0.00905723
cg09289251	7.39215	0.00156428	0.734282	16	2207865	TRAF7	-3.53757	-0.0198964	0.0008945	0.10054	0.000512272	0.920326
cg07995200	7.38871	0.00156843	0.734282	6	108865761		-3.077	-0.032728	0.00341812	-3.2741	-0.0315484	0.00194844
cg01837804	7.38846	0.00156873	0.734282	2	233708964	GIGYF2	-3.75374	-0.0192396	0.000462342	-0.609599	-0.00283053	0.544944
cg23524184	7.38785	0.00156946	0.734282	17	48129754		-2.34661	-0.00882442	0.0230325	1.96859	0.00670646	0.0546703
cg17692971	7.38776	0.00156956	0.734282	19	19780767	ZNF101	1.19412	0.00920067	0.238181	3.83684	0.0267817	0.000357064
cg13069441	7.38458	0.00157341	0.734674	6	31939322	STK19	3.60794	0.0611381	0.000723015	0.0955298	0.00146651	0.924284
cg07957069	7.38393	0.0015742	0.734674	14	101159472		-3.20512	-0.0464842	0.00237692	0.793337	0.0104235	0.431406
cg14011327	7.38237	0.00157608	0.734674	4	99584961		3.65786	0.0153953	0.000620948	2.43914	0.00930018	0.0183902
cg17713751	7.37938	0.00157972	0.735487	7	101723568	CUX1	0.491262	0.00145923	0.625434	3.72394	0.0100209	0.000506913
cg02071795	7.37594	0.00158389	0.735815	14	23442517	JUB	-0.978722	-0.00433943	0.332525	-3.81374	-0.0153185	0.000383749
cg07483304	7.37554	0.00158438	0.735815	7	27211741	HOXA10	3.39695	0.0278553	0.00136035	-0.417779	-0.00310354	0.677934
cg11128045	7.37297	0.00158751	0.735815	9	140395219	PNPLA7	0.830378	0.018481	0.410353	3.7919	0.0764537	0.000410736
cg08616943	7.37257	0.001588	0.735815	7	130552600		0.104663	0.00127512	0.917071	-3.53121	-0.0389741	0.000911783
cg09105683	7.3704	0.00159065	0.736166	5	178799709		-3.38705	-0.0239193	0.00140065	0.436109	0.00279007	0.664673
cg11344574	7.3641	0.00159838	0.738434	1	152196415	HRNR	-3.63664	-0.0322604	0.000662527	-2.47711	-0.0199071	0.0167431
cg08899126	7.36232	0.00160056	0.738434	7	66147017		3.56988	0.00625721	0.000811414	2.62121	0.00416218	0.0116377
cg18027174	7.36173	0.00160129	0.738434	3	119298236	ADPRH	-1.72796	-0.0167094	0.0902942	-3.82136	-0.0334763	0.000374744
cg17432857	7.35993	0.00160351	0.738434	7	27184438	HOXA5	2.7193	0.0545235	0.0090243	-1.51724	-0.0275596	0.135632
cg03368099	7.35867	0.00160506	0.738434	7	27184521	HOXA5	2.64618	0.053134	0.0109136	-1.61022	-0.0292908	0.113773
cg00034019	7.35611	0.00160822	0.73901	6	42018228	TAF8	-0.377239	-0.000776734	0.707625	3.41105	0.00636261	0.00130485
cg10277811	7.35274	0.0016124	0.739186	17	68049474		-1.16261	-0.00951423	0.25062	2.97094	0.0220256	0.00458956
cg26963090	7.3512	0.00161431	0.739186	17	76887989	TIMP2	-3.08949	-0.0205732	0.0033003	-3.24779	-0.0195928	0.00210246
cg05181282	7.35025	0.0016155	0.739186	17	2496653	PAFAH1B1	3.82204	0.0131474	0.000373951	1.12228	0.00349735	0.267213
cg20670946	7.34967	0.00161622	0.739186	12	122502170		-3.58448	-0.0453652	0.000776357	-2.58299	-0.029615	0.0128312
cg11316510	7.34421	0.00162302	0.73972	17	38510570	RARA	-3.21353	-0.00397322	0.00232025	0.760755	0.000852113	0.450449
cg16482654	7.3425	0.00162515	0.73972	6	33172200	HSD17B8	-3.4151	-0.0166276	0.0012893	0.361137	0.00159291	0.719549
cg20208009	7.34127	0.00162669	0.73972	22	19974048	ARVCF	-1.01806	-0.0130764	0.313651	-3.80964	-0.0443293	0.000388687
cg09146900	7.33924	0.00162923	0.73972	16	1138415	C1QTNF8	-2.57575	-0.0317071	0.0130696	1.69061	0.0188533	0.0972638
cg06637550	7.33823	0.00163051	0.73972	22	37585337	C1QTNF6	0.369032	0.00267072	0.713694	3.68179	0.0241388	0.000577066
cg01986631	7.3376	0.00163129	0.73972	6	112667980	RFPL4B	1.36405	0.00700651	0.178785	3.83053	0.0178247	0.000364175
cg25633383	7.33745	0.00163148	0.73972	6	31860763	EHMT2	-2.73676	-0.0329657	0.00862023	-3.49892	-0.0381816	0.00100456
cg10081723	7.33654	0.00163263	0.73972	15	45003329	B2M	3.73182	0.0136148	0.000494742	2.17551	0.00719025	0.0344445
cg26859666	7.33462	0.00163504	0.739951	1	167883298	ADCY10	-2.5748	-0.0132791	0.013101	1.69024	0.00789706	0.0973347
cg21101995	7.32541	0.00164667	0.743497	2	106373553	NCK2	2.22193	0.0152737	0.0309375	3.71531	0.0231367	0.000520581
cg14480266	7.32222	0.00165071	0.743497	11	23134523		-3.81813	-0.0358314	0.000378541	-1.64328	-0.0139707	0.106728
cg14894384	7.32179	0.00165126	0.743497	17	73150952	HN1	-0.894656	-0.00205081	0.375345	3.13116	0.0065023	0.0029343
cg27486585	7.32132	0.00165186	0.743497	6	30459595	HLA-E	1.18736	0.0161216	0.24081	3.81946	0.0469809	0.000376971
cg22215942	7.32086	0.00165245	0.743497	22	46042119		-3.8097	-0.0239264	0.000388615	-1.068	-0.00607644	0.290756
cg03289180	7.31682	0.00165759	0.744949	13	113097259		-2.28561	-0.0384164	0.0266411	2.01239	0.0306421	0.0496921
cg03162994	7.30828	0.00166854	0.748188	18	23713729	PSMA8	3.40247	0.0568695	0.00133835	-0.370489	-0.00560986	0.712615
cg05528339	7.30669	0.00167058	0.748188	2	64064409		-3.53462	-0.0510682	0.000902488	-2.65348	-0.034731	0.0107098
cg19640779	7.30668	0.00167058	0.748188	13	59786086		3.32319	0.0442543	0.00168919	2.97881	0.0359364	0.00449117
cg19017293	7.3024	0.0016761	0.748485	17	80201299		-3.73249	-0.0446895	0.000493718	-2.13531	-0.0231611	0.0377606
cg06068085	7.30132	0.0016775	0.748485	5	127871927	FBN2	-2.01023	-0.0115332	0.0499288	2.28322	0.0118671	0.0267922
cg07989466	7.30106	0.00167784	0.748485	12	64797213	XPOT	2.08391	0.0111798	0.0424049	-2.21258	-0.0107534	0.0316172
cg14213824	7.30019	0.00167896	0.748485	9	33265091	SUGT1P1	3.56585	0.0091555	0.000821374	0.0341206	7.9365e-05	0.97292
cg10145196	7.2919	0.00168972	0.752077	6	30647649	KIAA1949	2.3237	0.0324693	0.0243333	3.6726	0.04649	0.000593556
cg16083800	7.28928	0.00169314	0.752077	9	129987134		2.72537	0.0250995	0.00888191	-1.48488	-0.0123886	0.143981
cg24672547	7.28878	0.00169379	0.752077	12	6977222	TPI1	1.96162	0.00356508	0.0555016	-2.32503	-0.00382805	0.0242556
cg03315662	7.28804	0.00169476	0.752077	16	30759178	PHKG2	3.81607	0.0344584	0.000380977	1.29412	0.0105863	0.20169
cg10439456	7.2865	0.00169676	0.752106	15	45028270	TRIM69	-3.81002	-0.0701092	0.000388218	-1.62221	-0.0270425	0.111176
cg01333327	7.28422	0.00169975	0.752562	4	79693986		2.98439	0.0252659	0.00442264	3.31002	0.0253865	0.00175535
cg07584669	7.28276	0.00170167	0.752562	16	54546380		3.77864	0.0443295	0.000428005	1.88772	0.0200626	0.064993
cg11491056	7.28023	0.00170499	0.753172	17	39845092	EIF1	-0.757146	-0.00132109	0.452588	-3.75639	-0.00593764	0.000458573
cg23484380	7.27875	0.00170694	0.753176	6	31560776	NCR3	3.74091	0.0310772	0.000481058	2.07318	0.0156025	0.0434351
cg27442164	7.27454	0.00171249	0.754405	1	154304252	ATP8B2	-1.10252	-0.00830497	0.275622	-3.80112	-0.0259392	0.000399134
cg01435109	7.27074	0.00171751	0.754405	1	23496648	LUZP1	-2.48353	-0.0193545	0.0164782	-3.60411	-0.025445	0.000731483
cg14780449	7.26844	0.00172056	0.754405	11	44578801		-3.33341	-0.0332741	0.00163954	-2.94664	-0.0266464	0.00490623
cg13899841	7.26726	0.00172213	0.754405	9	108214040	FSD1L	-0.111187	-0.000646011	0.911922	3.50303	0.0184383	0.000992266
cg23210938	7.26312	0.00172764	0.754405	4	164395039	TKTL2	1.61566	0.00585042	0.112589	-2.6162	-0.00858225	0.0117881
cg12582728	7.26303	0.00172775	0.754405	17	36162433		-2.4743	-0.0465338	0.0168601	1.78626	0.0304336	0.080245
cg02508830	7.26297	0.00172784	0.754405	7	102576358	FBXL13	-2.71696	-0.0257313	0.00907973	-3.48452	-0.029896	0.00104879
cg18746719	7.26165	0.0017296	0.754405	11	100092054	CNTN5	-3.06504	-0.0262778	0.00353453	-3.23292	-0.0251096	0.00219447
cg04116766	7.26103	0.00173043	0.754405	7	1283255		0.983502	0.00995292	0.330192	3.78542	0.0347042	0.000419095
cg18573544	7.26002	0.00173177	0.754405	6	38608108	BTBD9	3.80397	0.00894571	0.000395608	1.60616	0.00342182	0.114666
cg08542308	7.25983	0.00173203	0.754405	17	34893748	PIGW	-3.58626	-0.0547898	0.000772168	-0.120877	-0.00167299	0.904283
cg01907071	7.25907	0.00173304	0.754405	15	71606395	THSD4	3.51454	0.0245817	0.00095862	2.66081	0.0168597	0.0105088
cg02052217	7.25643	0.00173657	0.755095	7	99970869	PILRA	-3.01037	-0.0300863	0.00411599	-3.27788	-0.029678	0.00192721
cg26867370	7.24945	0.00174595	0.758328	13	100262973	CLYBL	-2.96343	-0.0212354	0.00468536	-3.31305	-0.0215073	0.00173989
cg04592579	7.23817	0.00176122	0.76073	7	75616294	TMEM120A	-2.73683	-0.0181594	0.00861861	1.45184	0.00872703	0.152918
cg15010554	7.2367	0.00176321	0.76073	6	122253935		3.63271	0.0352529	0.000670505	0.284727	0.00250313	0.777054
cg18790915	7.23475	0.00176587	0.76073	3	46718990	ALS2CL	-3.11191	-0.0318138	0.00309836	-3.17845	-0.0294372	0.00256524
cg19350375	7.23461	0.00176606	0.76073	10	98624529	LCOR	2.70045	0.0172134	0.00948024	3.48414	0.0201196	0.00104998
cg16787483	7.23389	0.00176704	0.76073	13	88328251	SLITRK5	2.21143	0.0384259	0.0317021	-2.06498	-0.0325058	0.0442366
cg02675652	7.23387	0.00176707	0.76073	12	51477739	CSRNP2	1.67256	0.0282479	0.100788	-2.56203	-0.0391995	0.0135323
cg06180099	7.23385	0.0017671	0.76073	1	150979364	FAM63A	-1.69646	-0.0143118	0.0961447	-3.78964	-0.0289629	0.000413634
cg00157935	7.23381	0.00176716	0.76073	13	25292918		3.80136	0.0350865	0.000398833	1.27532	0.0106638	0.208211
cg06118584	7.2296	0.0017729	0.762358	16	11770950	SNN	-2.34983	-0.0112478	0.022855	1.9163	0.00830978	0.0611694
cg17990197	7.22716	0.00177625	0.762505	20	36889221	KIAA1755	0.45698	0.00172442	0.649705	-3.34199	-0.0114246	0.00159888
cg04567517	7.22574	0.0017782	0.762505	7	151157240		3.20551	0.0384832	0.00237424	-0.721966	-0.00785206	0.473747
cg08216584	7.22369	0.00178101	0.762505	4	72056209	SLC4A4	-3.22812	-0.0210269	0.00222505	-3.05292	-0.0180149	0.00365645
cg23619769	7.22363	0.0017811	0.762505	11	71952356	PHOX2A	0.456267	0.000984706	0.650214	3.67695	0.00718898	0.000585708
cg23350065	7.21999	0.00178611	0.763809	19	4909600	UHRF1	1.90911	0.00411061	0.0621134	-2.35365	-0.00459103	0.0226457
cg09464263	7.21666	0.00179071	0.764149	2	139259042	SPOPL	3.32267	0.00904015	0.0016918	2.93462	0.00723325	0.00507039
cg03708694	7.2153	0.0017926	0.764149	11	44489577		3.40143	0.0381566	0.00134247	2.82347	0.0286935	0.00684884
cg08722383	7.21515	0.00179281	0.764149	7	5594654		-3.06715	-0.0413809	0.00351374	-3.21184	-0.0392564	0.00233156
cg24876648	7.21135	0.00179808	0.76476	10	13965645	FRMD4A	2.99287	0.0214517	0.0043202	3.27441	0.0212617	0.00194672
cg06296570	7.21014	0.00179976	0.76476	7	130792605	FLJ43663	-0.405616	-0.000839321	0.686791	3.36213	0.00630262	0.00150717
cg03286899	7.20917	0.00180111	0.76476	6	36561965	SFRS3	-3.06084	-0.00463024	0.00357638	0.964466	0.00132173	0.339548
cg18199386	7.20844	0.00180212	0.76476	1	152729200	KPRP	1.45905	0.0171172	0.150934	3.79635	0.040348	0.000405103
cg14267862	7.20599	0.00180554	0.764928	12	49952407	MCRS1	-1.33411	-0.00743928	0.188334	-3.79574	-0.0191746	0.000405869
cg26023912	7.20368	0.00180877	0.764928	7	27184369	HOXA5	2.74601	0.0573275	0.00841275	-1.42738	-0.0269956	0.159812
cg19262631	7.20303	0.00180967	0.764928	19	19231829	TMEM161A	2.67713	0.00825845	0.0100737	-1.51789	-0.00424193	0.135467
cg26888222	7.20174	0.00181148	0.764928	2	119991327	STEAP3	1.65443	0.00694694	0.104432	3.78464	0.0143967	0.000420114
cg06457396	7.2011	0.00181237	0.764928	13	103426286	C13orf27	-3.58931	-0.0084799	0.000765077	-0.173394	-0.000371113	0.863056
cg14453201	7.19878	0.00181563	0.765289	5	320888	AHRR	1.73907	0.0126188	0.0883012	3.77559	0.0248185	0.000432077
cg07996016	7.19768	0.00181717	0.765289	19	17504632		3.69415	0.0331961	0.000555598	0.553473	0.0045057	0.582457
cg17967673	7.19351	0.00182304	0.766083	19	38040009		3.27938	0.0669112	0.00191883	-0.566832	-0.0104774	0.573416
cg04276938	7.19345	0.00182313	0.766083	5	40802085		-3.77613	-0.0270184	0.000431357	-1.72065	-0.0111531	0.091625
cg23831542	7.19214	0.00182497	0.766083	17	21117669	TMEM11	3.79261	0.00610011	0.00040984	1.37537	0.00200407	0.175272
cg23129930	7.18612	0.00183349	0.768828	7	27186993	HOXA6	2.33509	0.0399798	0.0236785	-1.91893	-0.0297638	0.0608278
cg03514977	7.18278	0.00183823	0.769212	16	4313709	TFAP4	-3.75824	-0.0252222	0.000455942	-0.925005	-0.00562387	0.359496
cg08820507	7.18267	0.00183838	0.769212	7	5278117		-1.72242	-0.0113807	0.0912998	-3.77297	-0.0225843	0.0004356
cg03407631	7.17994	0.00184226	0.769212	6	52998869	GCM1	3.28754	0.017534	0.00187397	-0.544043	-0.00262867	0.588879
cg25518348	7.17737	0.00184594	0.769212	2	134992994		-2.87762	-0.0170709	0.00592036	-3.34989	-0.018003	0.00156229
cg24427660	7.17726	0.00184608	0.769212	11	818892	PNPLA2	-2.73429	-0.0313366	0.00867617	-3.4442	-0.0357592	0.0011827
cg27280688	7.17697	0.00184651	0.769212	21	43823809	UBASH3A	0.355067	0.00410338	0.724063	3.63836	0.0380917	0.000659065
cg14921271	7.17573	0.00184827	0.769212	11	43698547		3.50756	0.0325377	0.000978907	2.62056	0.0220226	0.0116572
cg04051152	7.17407	0.00185065	0.769378	12	12418005	LRP6	2.64115	0.0211417	0.011056	-1.55407	-0.0112696	0.126604
cg10870160	7.16787	0.00185955	0.772249	17	17695459	RAI1	-3.63365	-0.030391	0.000668603	-2.32548	-0.0176201	0.0242296
cg02944857	7.16497	0.00186372	0.773155	19	56098480		-2.28083	-0.0160183	0.0269441	-3.64816	-0.0232108	0.000639631
cg17748520	7.16013	0.00187072	0.774779	1	226298746		-1.7364	-0.00908933	0.0887768	-3.76522	-0.0178552	0.000446198
cg07719258	7.15888	0.00187253	0.774779	1	1874140		-3.35098	-0.0194264	0.00155733	0.402429	0.00211351	0.689118
cg27529000	7.15813	0.00187362	0.774779	17	35062849		2.94295	0.0302174	0.00495617	-1.12959	-0.0105072	0.264148
cg08674236	7.15416	0.00187939	0.775738	4	1980753	WHSC1	-3.69549	-0.027036	0.000553313	-2.10936	-0.0139802	0.0400465
cg02231066	7.15378	0.00187993	0.775738	3	52567130	NT5DC2	-0.105459	-0.000371249	0.916442	3.47749	0.0110902	0.00107104
cg02282317	7.14557	0.00189192	0.778468	17	35306345	AATF	3.47664	0.012062	0.00107377	-0.102487	-0.000322124	0.918788
cg22300566	7.14481	0.00189303	0.778468	6	1598558		-3.76694	-0.0585042	0.000443832	-1.09106	-0.0153512	0.280581
cg19303748	7.14203	0.00189712	0.778468	11	844085	TSPAN4	-3.76838	-0.0426705	0.000441851	-1.65394	-0.0169663	0.104532
cg08687753	7.13837	0.00190249	0.778468	11	89234928	NOX4	2.1793	0.024556	0.0341459	3.67169	0.03748	0.000595226
cg20029003	7.13823	0.0019027	0.778468	12	6862076	MLF2	3.0452	0.0114747	0.00373604	3.19969	0.0109226	0.00241419
cg16251016	7.13729	0.00190409	0.778468	19	11643100		3.77346	0.0321357	0.000434947	1.56275	0.0120567	0.124548
cg03566513	7.13652	0.00190523	0.778468	12	81332744	LIN7A	-3.51569	-0.0769699	0.000955306	-2.57875	-0.051146	0.0129703
cg20544852	7.134	0.00190895	0.778468	6	28874479	TRIM27	-3.77449	-0.0634807	0.000433553	-1.25227	-0.0190798	0.216417
cg03973866	7.13331	0.00190997	0.778468	1	16270229	ZBTB17	1.73593	0.00331773	0.0888618	3.75785	0.00650641	0.000456505
cg09817283	7.12909	0.00191622	0.778468	7	2653702	IQCE	0.260298	0.0039006	0.795724	3.5989	0.0488564	0.000743142
cg07463445	7.12859	0.00191695	0.778468	8	119152014		3.44383	0.0174614	0.00118399	2.70596	0.0124294	0.00934481
cg19404444	7.12669	0.00191979	0.778468	1	2164602	SKI	-3.16535	-0.0575013	0.00266282	-3.07726	-0.0506422	0.00341555
cg03210866	7.12657	0.00191996	0.778468	2	47597188	EPCAM	3.40404	0.0631581	0.00133216	2.76981	0.0465562	0.00790023
cg06034885	7.12518	0.00192202	0.778468	4	17812352	NCAPG	3.33474	0.0132851	0.00163316	2.87124	0.0103625	0.00602333
cg27519579	7.12414	0.00192358	0.778468	22	48734099		2.66965	0.0214004	0.0102709	3.46315	0.0251496	0.00111784
cg06719448	7.12371	0.00192422	0.778468	7	128355262	FAM71F1	-3.13931	-0.0519166	0.00286733	-3.10312	-0.0464904	0.00317608
cg11246222	7.12361	0.00192437	0.778468	2	175595175		2.80689	0.0375698	0.00715901	-1.31494	-0.0159445	0.194652
cg06649257	7.12089	0.00192843	0.778468	5	61923204	IPO11	-3.7254	-0.0504176	0.000504636	-1.93003	-0.0236628	0.0594021
cg15893431	7.12044	0.00192911	0.778468	21	34442183	OLIG1	1.77941	0.0145037	0.0813745	3.74898	0.0276826	0.000469206
cg16908208	7.11806	0.00193266	0.778468	12	128782880	TMEM132C	2.80773	0.0487548	0.00714298	-1.31171	-0.0206344	0.19573
cg14088196	7.11781	0.00193305	0.778468	11	70211408	PPFIA1	2.06476	0.0148227	0.0442583	-2.17765	-0.0141624	0.0342756
cg26577658	7.1177	0.0019332	0.778468	16	84423876	ATP2C2	-3.77198	-0.0084971	0.000436948	-1.46774	-0.00299533	0.148564
cg25463483	7.11452	0.00193798	0.778468	6	30530544	PRR3	-1.81604	-0.020127	0.075485	-3.74232	-0.037574	0.000478958
cg05200540	7.1142	0.00193845	0.778468	10	103985853	ELOVL3	-2.44085	-0.0105165	0.0183129	-3.57183	-0.0139417	0.000806656
cg12616487	7.114	0.00193875	0.778468	11	62379063	ROM1	3.75096	0.0347863	0.000466329	1.74898	0.014694	0.0865569
cg06391563	7.11394	0.00193884	0.778468	6	33679659	C6orf125	2.55972	0.00717675	0.0136115	-1.63541	-0.00415389	0.108371
cg09549073	7.11272	0.00194068	0.778468	7	27183274	HOXA5	2.99708	0.0663876	0.00427022	-1.02753	-0.0206193	0.309217
cg07983907	7.10911	0.00194612	0.779338	16	88697947	ZC3H18	-3.66963	-0.0293998	0.000598979	-2.15557	-0.015645	0.036056
cg02218884	7.10779	0.0019481	0.779338	11	627582	SCT	-1.07343	-0.0152945	0.288334	-3.75584	-0.0484798	0.000459346
cg09501821	7.10536	0.00195178	0.779338	15	67356387		3.76269	0.118771	0.000449707	1.59719	0.0456734	0.116652
cg13494348	7.10282	0.00195562	0.779338	6	170596856	DLL1	-3.66369	-0.0299325	0.000609986	-0.523999	-0.00387836	0.602641
cg21225504	7.10256	0.00195602	0.779338	9	110229366		-1.11677	-0.0178303	0.269537	2.93704	0.0424812	0.00503693
cg14096207	7.1014	0.00195778	0.779338	1	223407010	SUSD4	3.69437	0.043861	0.000555216	0.665751	0.00716048	0.508692
cg01108243	7.10133	0.00195789	0.779338	20	57594267	TUBB1	-2.05563	-0.0168366	0.0451675	-3.69317	-0.0274033	0.000557256
cg08831999	7.10066	0.00195891	0.779338	22	22901697	LOC648691	-3.09261	-0.0205648	0.00327146	0.865601	0.00521445	0.390927
cg13442656	7.09861	0.00196203	0.779698	9	127246382	NR5A1	-2.86106	-0.0326633	0.00619108	-3.33198	-0.034461	0.00164637
cg05929755	7.09718	0.00196419	0.779698	1	110663559		-1.60373	-0.0333026	0.115201	-3.76001	-0.0707341	0.000453452
cg23334662	7.09545	0.00196684	0.779698	2	198540518	RFTN2	3.5762	0.0500292	0.000796061	2.41578	0.0306162	0.019475
cg26093790	7.09479	0.00196784	0.779698	2	62733166	TMEM17	-3.3087	-0.00776702	0.00176209	-2.89089	-0.00614782	0.0057114
cg25095518	7.09148	0.00197289	0.780098	2	98329337	ZAP70	-0.505043	-0.00587068	0.615793	3.28497	0.0345927	0.00188798
cg05654980	7.09	0.00197517	0.780098	1	224544384	CNIH4	-3.7569	-0.0153499	0.00045784	-1.61953	-0.00599456	0.111753
cg00063909	7.08907	0.00197658	0.780098	2	64877006	SERTAD2	-3.75539	-0.0402088	0.000459991	-1.63569	-0.0158657	0.108314
cg22737154	7.08887	0.00197689	0.780098	2	64631614		-3.40848	-0.0471502	0.00131478	0.234838	0.00294295	0.815313
cg09020665	7.08509	0.00198271	0.781207	8	17355239	SLC7A2	-1.59826	-0.00736789	0.116415	-3.75709	-0.0156906	0.000457573
cg18297960	7.08443	0.00198372	0.781207	7	1142765	C7orf50	2.65705	0.0248794	0.0106116	3.45638	0.0293193	0.00114062
cg12420683	7.08285	0.00198615	0.781371	7	26578547	KIAA0087	2.19595	0.0114924	0.0328597	-2.03532	-0.00964975	0.0472459
cg25390165	7.07751	0.0019944	0.783205	7	27184188	HOXA5	2.23358	0.0317466	0.0301081	-1.99437	-0.0256799	0.051691
cg21826784	7.07477	0.00199864	0.783205	1	11795937	AGTRAP	-2.59166	-0.0306541	0.0125511	-3.4882	-0.037377	0.00103733
cg21536096	7.07453	0.00199902	0.783205	4	174417985		1.02396	0.00915039	0.310883	3.74244	0.0302973	0.000478785
cg02753834	7.07235	0.00200239	0.783205	15	75199493	C15orf17	3.71645	0.00955967	0.000518756	1.90275	0.00443392	0.0629584
cg10635645	7.07166	0.00200347	0.783205	12	12938397	APOLD1	3.07123	0.011488	0.00347383	-0.889334	-0.00301364	0.378169
cg14190128	7.06951	0.00200682	0.783205	9	90342638	CTSL1	-0.258134	-0.00147664	0.797385	3.3937	0.0175871	0.00137346
cg00219321	7.06892	0.00200772	0.783205	5	153318647		-0.124118	-0.000837615	0.901729	3.44917	0.021087	0.00116536
cg02384251	7.06743	0.00201005	0.783205	4	1205914	CTBP1	-3.56684	-0.0369961	0.000818919	-2.41659	-0.0227074	0.0194365
cg01100796	7.06578	0.00201263	0.783205	1	53662040	CPT2	-2.66011	-0.0174673	0.0105279	-3.44815	-0.0205118	0.00116891
cg06570476	7.06437	0.00201483	0.783205	19	33764439		2.37334	0.0162353	0.0215941	-1.83812	-0.0113911	0.0721108
cg22821981	7.0629	0.00201713	0.783205	3	122296435	PARP15	-3.07239	-0.0137794	0.00346251	-3.1427	-0.0127687	0.00283988
cg19620972	7.0623	0.00201807	0.783205	11	65810516	GAL3ST3	2.39274	0.00487277	0.0206011	3.57488	0.0065953	0.000799248
cg07723855	7.06189	0.00201872	0.783205	4	140216998	NDUFC1	2.52054	0.00608357	0.0150237	-1.66571	-0.00364214	0.102153
cg07315006	7.06168	0.00201905	0.783205	3	174812890	NAALADL2	3.72122	0.0239983	0.000511183	1.85652	0.0108464	0.0693969
cg07843568	7.05872	0.00202369	0.784221	19	1254066	MIDN	-3.18424	-0.0249525	0.00252318	0.684151	0.00485682	0.497103
cg16759218	7.0552	0.00202923	0.784832	3	99371838	COL8A1	-2.67003	-0.0169113	0.010261	-3.4388	-0.0197316	0.00120183
cg01783406	7.05387	0.00203133	0.784832	1	1154347	SDF4	-3.73189	-0.0168856	0.00049464	-0.976639	-0.00400327	0.333545
cg21293397	7.05245	0.00203356	0.784832	19	35454992	ZNF792	-1.04027	-0.00497353	0.303319	2.97352	0.012879	0.00455704
cg24403033	7.05026	0.00203703	0.784832	2	112812772	TMEM87B	3.45724	0.0236436	0.00113769	-0.0919242	-0.000569517	0.927133
cg07053699	7.05009	0.0020373	0.784832	16	31440866	COX6A2	-1.42318	-0.0192057	0.16102	2.70829	0.0331098	0.00928807
cg03529432	7.05003	0.0020374	0.784832	7	27187502	HOXA6	1.73854	0.0268342	0.0883954	-2.45604	-0.0343424	0.0176401
cg15912732	7.04789	0.00204078	0.785358	14	105255285	AKT1	-3.74253	-0.0216579	0.000478643	-1.09815	-0.00575713	0.277505
cg22042465	7.04252	0.00204932	0.786366	8	28667808	INTS9	-2.1825	-0.0128997	0.0338949	-3.64171	-0.0194995	0.000652362
cg15744333	7.04203	0.00205009	0.786366	6	32372310	BTNL2	0.602837	0.00640773	0.549397	3.66636	0.0353046	0.000605023
cg13042636	7.0414	0.00205109	0.786366	12	122218807	TMEM120B	-3.14584	-0.0181109	0.00281467	-3.05934	-0.015956	0.00359138
cg07630931	7.04004	0.00205326	0.786366	16	27770949	KIAA0556	-3.74812	-0.0262931	0.000470455	-1.54355	-0.00980938	0.129132
cg19905880	7.03987	0.00205353	0.786366	11	67049324	ADRBK1	-3.18025	-0.0201631	0.00255211	-3.02115	-0.0173525	0.00399468
cg18897025	7.03681	0.00205842	0.787014	5	110413671	TSLP	-3.66757	-0.0593152	0.000602779	-2.08212	-0.0305061	0.0425749
cg06754047	7.03267	0.00206505	0.787014	2	73441257	SMYD5	2.38898	0.0072632	0.02079	3.56686	0.00982413	0.00081886
cg22948288	7.03218	0.00206584	0.787014	17	41739246	MEOX1	0.518029	0.00396195	0.60677	3.64462	0.0252523	0.000646584
cg09365924	7.03161	0.00206676	0.787014	12	53611399	RARG	-3.63466	-0.0385568	0.000666549	-2.1949	-0.0210933	0.0329392
cg05799596	7.02937	0.00207036	0.787014	13	114909333		0.376879	0.00389796	0.707891	3.60781	0.0338042	0.000723309
cg19143209	7.02911	0.00207078	0.787014	9	19789287		0.929796	0.00926549	0.357035	-3.0361	-0.0274087	0.00383204
cg27612019	7.02875	0.00207135	0.787014	22	18064052	SLC25A18	3.47811	0.0656658	0.00106908	-0.0233458	-0.000399298	0.981469
cg06278461	7.0287	0.00207144	0.787014	16	89650504	CPNE7	-0.827156	-0.00129421	0.412159	3.09673	0.00438949	0.00323373
cg10503473	7.02335	0.00208007	0.788276	16	67290849	SLC9A5	2.76332	0.00609726	0.00803707	-1.33871	-0.00267597	0.186844
cg21168489	7.02298	0.00208066	0.788276	9	90386382	CTSL3	3.45364	0.0393821	0.00114996	-0.0838066	-0.000865749	0.933552
cg08013737	7.02286	0.00208085	0.788276	17	35480754	ACACA	-3.54755	-0.0250964	0.000868024	-0.180298	-0.00115549	0.857662
cg11264669	7.02118	0.00208357	0.788536	3	57262569	APPL1	-1.85476	-0.00971693	0.0696525	2.34618	0.0111351	0.0230563
cg04136321	7.01967	0.00208603	0.788699	6	32093933	ATF6B	-2.99607	-0.0316434	0.00428216	-3.19399	-0.0305602	0.00245387
cg16465187	7.0169	0.00209052	0.78889	2	208490102	FAM119A	2.25473	0.00416034	0.0286535	-1.9532	-0.00326493	0.0565184
cg23956760	7.01611	0.0020918	0.78889	19	19178708	SLC25A42	-3.74542	-0.0525274	0.000474397	-1.31764	-0.0167408	0.193751
cg12184624	7.01487	0.00209382	0.78889	10	105239164	CALHM3	-3.15808	-0.0127528	0.00271853	0.711928	0.00260443	0.479886
cg24047137	7.01334	0.00209631	0.78889	22	20119849	ZDHHC8	-3.70091	-0.00909088	0.000544173	-0.826413	-0.00183902	0.412576
cg12100791	7.01243	0.00209779	0.78889	16	31214417	PYCARD	-0.672803	-0.00499364	0.504234	-3.67339	-0.0246996	0.00059212
cg19787076	7.01061	0.00210076	0.78889	17	35490983	ACACA	-2.48878	-0.0343902	0.0162644	1.6868	0.0211157	0.0979992
cg02486855	7.00838	0.00210441	0.78889	15	67356942	SMAD3	3.70618	0.113206	0.000535418	1.85552	0.0513455	0.0695423
cg14368881	7.00814	0.0021048	0.78889	9	21396078		-1.37484	-0.00478016	0.175434	2.73293	0.00860814	0.00870738
cg09571352	7.00813	0.00210482	0.78889	17	34819845		3.28185	0.0209334	0.00190514	-0.468863	-0.00270931	0.641247
cg07470275	7.0064	0.00210764	0.789188	15	99788558	TTC23	-1.7225	-0.0107956	0.0912863	-3.72403	-0.0211443	0.000506775
cg23031975	7.0045	0.00211077	0.789234	2	67601521		3.70718	0.0487644	0.000533775	1.84239	0.021955	0.0714727
cg24048338	7.00267	0.00211377	0.789234	8	43046482	HGSNAT	0.846234	0.00769451	0.401536	3.70125	0.0304882	0.000543596
cg25333460	7.00261	0.00211387	0.789234	2	234370070	DGKD	-2.55496	-0.0133218	0.0137763	-3.48229	-0.0164488	0.0010558
cg04995311	6.99782	0.00212176	0.790556	19	57630446	USP29	2.14063	0.032339	0.0373056	-2.06626	-0.0282788	0.0441114
cg04200243	6.99544	0.0021257	0.790556	15	92486438	SLCO3A1	-2.71884	-0.012647	0.00903514	-3.38847	-0.0142791	0.0013948
cg04344749	6.99491	0.00212657	0.790556	1	25871814	LDLRAP1	-3.73854	-0.0241669	0.000484583	-1.481	-0.00867296	0.145008
cg21838640	6.99466	0.00212698	0.790556	12	278835	IQSEC3	-1.69617	-0.0187495	0.0962	2.47648	0.0247998	0.0167694
cg08971667	6.99417	0.0021278	0.790556	7	27201728		0.74282	0.00786621	0.461137	-3.13578	-0.030083	0.00289611
cg07342783	6.99266	0.0021303	0.790556	3	161356274		3.23345	0.0275134	0.00219117	-0.558526	-0.0043054	0.579029
cg25368728	6.98909	0.00213622	0.790556	6	31833007	SLC44A4	1.39594	0.0106306	0.169027	3.73867	0.025793	0.000484391
cg10024730	6.98779	0.00213838	0.790556	12	123402350		-3.54045	-0.0335616	0.00088677	-2.41788	-0.020764	0.0193751
cg22539182	6.98737	0.00213909	0.790556	10	850393		-3.69267	-0.0462811	0.000558115	-0.816209	-0.00926737	0.418331
cg26295786	6.98656	0.00214043	0.790556	14	31731725		-3.31266	-0.030199	0.00174191	-2.82847	-0.0233593	0.00675774
cg26887379	6.98341	0.00214569	0.790556	1	12677936	DHRS3	2.82691	0.00535003	0.00678612	3.31257	0.00567939	0.00174238
cg01300317	6.98332	0.00214584	0.790556	12	110316883	GLTP	3.57229	0.0378554	0.000805533	0.292321	0.0028063	0.771276
cg22332577	6.98242	0.00214733	0.790556	8	30925694	WRN	-1.83944	-0.0123464	0.0719136	2.34883	0.0142823	0.02291
cg02692893	6.97869	0.00215358	0.790556	3	123708030	ROPN1	3.25104	0.0347881	0.0020828	2.907	0.0281803	0.00546702
cg15228694	6.97845	0.00215399	0.790556	11	7692131	CYB5R2	-3.6258	-0.0771161	0.000684781	-2.17021	-0.0418153	0.0348666
cg22135566	6.97805	0.00215465	0.790556	12	124416315	DNAH10	1.60315	0.0129625	0.115329	3.72739	0.0273031	0.000501554
cg10715147	6.9767	0.00215692	0.790556	15	42186473	SPTBN5	3.73275	0.011653	0.000493326	1.24091	0.00350948	0.220546
cg11884089	6.97431	0.00216093	0.790556	7	111770158	DOCK4	-3.54108	-0.0333087	0.00088511	-2.4059	-0.0205018	0.0199511
cg11733769	6.96913	0.00216966	0.790556	18	77532565		3.72514	0.032497	0.000505049	1.60035	0.0126477	0.115949
cg16563370	6.9682	0.00217125	0.790556	17	33775952	SLFN13	-2.73596	-0.0250201	0.00863824	-3.36785	-0.0279012	0.00148209
cg04701420	6.96709	0.00217311	0.790556	1	101701527	S1PR1	0.0114692	0.000102797	0.990896	3.47563	0.0282211	0.00107702
cg06535952	6.96644	0.00217421	0.790556	19	56126775		-2.70251	-0.00898963	0.00942933	-3.38799	-0.0102096	0.00139678
cg13601309	6.96601	0.00217494	0.790556	18	77443784	CTDP1	-3.44226	-0.0565792	0.00118953	-2.60766	-0.038829	0.0120487
cg23829102	6.96504	0.00217658	0.790556	4	124476694		-2.35788	-0.0210588	0.0224158	-3.55742	-0.0287832	0.000842553
cg01348121	6.96369	0.00217888	0.790556	10	43633961	CSGALNACT2	3.63315	0.00664669	0.000669611	2.12895	0.00352841	0.0383097
cg00309204	6.96292	0.00218018	0.790556	17	7307432	C17orf61	-2.74591	-0.00610095	0.00841505	1.34053	0.00269824	0.186255
cg26372893	6.96269	0.00218058	0.790556	1	3561076	WDR8	-3.41977	-0.0292971	0.00127159	-2.64616	-0.0205369	0.0109142
cg22478952	6.96017	0.00218485	0.790556	2	30371369	YPEL5	-1.34598	-0.00832519	0.184505	-3.7309	-0.0209056	0.000496158
cg18008247	6.96017	0.00218486	0.790556	3	124719009	HEG1	-3.35273	-0.0363893	0.00154934	-2.7549	-0.0270878	0.00821792
cg27614186	6.95925	0.00218642	0.790556	17	34842863	ZNHIT3	3.26877	0.0144521	0.00197877	-0.470565	-0.00188477	0.64004
cg19874428	6.95906	0.00218674	0.790556	14	68162156	RDH11	-1.51088	-0.00541892	0.137241	2.61671	0.00850218	0.0117727
cg20985479	6.95866	0.00218742	0.790556	3	192233698	FGF12	0.931069	0.00630072	0.356382	-3.01724	-0.0184974	0.00403829
cg07628769	6.95847	0.00218775	0.790556	2	241076208	MYEOV2	2.88872	0.0773075	0.00574511	3.25726	0.0789697	0.00204574
cg01287730	6.95532	0.00219312	0.790556	2	109622531		-3.31783	-0.0247551	0.00171586	-2.80418	-0.0189544	0.00721087
cg03782778	6.95413	0.00219516	0.790556	6	33255425	WDR46	-3.68336	-0.030135	0.000574304	-1.89732	-0.0140625	0.0636864
cg20267828	6.9536	0.00219607	0.790556	6	128222390	THEMIS	1.68186	0.0187623	0.0989601	3.71367	0.0375312	0.000523219
cg26723492	6.95172	0.00219928	0.790556	8	85538646	RALYL	2.57577	0.0110134	0.0130689	3.45423	0.0133801	0.00114794
cg03539747	6.95107	0.00220039	0.790556	21	44590825	CRYAA	-3.71215	-0.0327544	0.000525668	-1.03981	-0.00831174	0.30353
cg26202753	6.94982	0.00220253	0.790556	7	1850203		-2.23074	-0.0302611	0.0303086	1.95789	0.0240612	0.0559496
cg18183174	6.94974	0.00220268	0.790556	17	21415413		0.508509	0.00415253	0.613379	3.62165	0.0267925	0.000693487
cg03014589	6.94957	0.00220296	0.790556	8	144965836		-2.84093	-0.0336739	0.00653562	1.20065	0.0128927	0.235658
cg03390207	6.94905	0.00220387	0.790556	17	27948752	CORO6	-3.69106	-0.0293924	0.000560891	-0.870036	-0.00627645	0.388523
cg11908124	6.94639	0.00220843	0.790556	6	35756942		-0.369288	-0.0036678	0.713504	3.31345	0.0298134	0.00173791
cg19484559	6.94501	0.00221081	0.790556	8	19347157	CSGALNACT1	-0.0861563	-0.000944512	0.931693	3.43332	0.0340979	0.00122153
cg11827082	6.94444	0.00221179	0.790556	13	50202584	ARL11	1.22746	0.00242637	0.225514	-2.82114	-0.00505204	0.00689173
cg01905773	6.94375	0.00221298	0.790556	17	79297618	TMEM105	-3.72366	-0.0344755	0.000507357	-1.23147	-0.010329	0.224024
cg08673054	6.94368	0.0022131	0.790556	19	10541704	PDE4A	-2.36561	-0.0186741	0.0220013	-3.5475	-0.0253694	0.000868153
cg12267069	6.93876	0.0022216	0.792299	1	156407809		-3.39482	-0.0294957	0.00136891	-2.67452	-0.0210514	0.0101421
cg17024482	6.9385	0.00222206	0.792299	17	54230730	ANKFN1	1.738	0.0111893	0.0884918	3.70311	0.021598	0.000540498
cg03953506	6.93731	0.00222411	0.792305	12	17732825		3.63859	0.0275465	0.000658597	0.59648	0.00409092	0.5536
cg05783449	6.93469	0.00222867	0.792723	2	64868710	SERTAD2	-3.44319	-0.0533755	0.00118626	0.0538433	0.000756145	0.957279
cg26967526	6.93428	0.00222937	0.792723	14	35346199	BAZ1A	-3.10725	-0.0219036	0.0031393	0.766571	0.00489534	0.447014
cg01960280	6.93074	0.00223554	0.79283	6	100015610	CCNC	2.40555	0.0249992	0.0199679	-1.75823	-0.0165531	0.0849536
cg21844318	6.92985	0.00223709	0.79283	2	200029028		0.481547	0.00400276	0.632271	-3.25602	-0.0245188	0.0020531
cg25866143	6.92827	0.00223984	0.79283	7	27183262	HOXA5	2.74828	0.0517975	0.00836266	-1.32446	-0.0226141	0.191494
cg15670620	6.92755	0.00224111	0.79283	17	34843101	ZNHIT3	3.47605	0.0341765	0.00107567	0.0399407	0.000355754	0.968303
cg06328724	6.92716	0.00224178	0.79283	19	37958752	ZNF570	2.90601	0.0372871	0.00548174	-1.09456	-0.0127232	0.27906
cg04905201	6.92602	0.00224377	0.79283	16	89119709		-3.68298	-0.0481395	0.000574964	-1.85281	-0.0219395	0.0699368
cg06074252	6.92523	0.00224516	0.79283	16	64017087		-3.51888	-0.03241	0.000946206	-2.42043	-0.0201957	0.0192548
cg15945016	6.92474	0.00224601	0.79283	6	26020698	HIST1H4A	-2.14006	-0.0137072	0.0373543	2.0446	0.0118638	0.0462856
cg11193767	6.92103	0.00225252	0.793065	4	83930905	LIN54	-2.84615	-0.0384025	0.0064447	-3.2747	-0.0400282	0.00194505
cg24912023	6.92087	0.0022528	0.793065	2	110979750	NCRNA00116	3.50319	0.0465029	0.000991803	2.45295	0.0294983	0.0177752
cg25734421	6.91702	0.00225957	0.793065	1	210501368	HHAT	-3.66379	-0.0240381	0.000609797	-0.750978	-0.00446364	0.456257
cg19982230	6.917	0.00225961	0.793065	17	27045302	RAB34	2.97644	0.0238258	0.00452056	-0.979951	-0.00710637	0.331924
cg10486998	6.91657	0.00226038	0.793065	18	74961787	GALR1	1.17552	0.0052289	0.245466	-2.84934	-0.011482	0.00638959
cg22652378	6.91647	0.00226055	0.793065	17	78533842	RPTOR	-3.02685	-0.0344934	0.00393189	-3.12271	-0.0322381	0.00300525
cg20077028	6.91623	0.00226097	0.793065	12	52208899		-3.6246	-0.081365	0.000687292	-2.1077	-0.0428627	0.0401967
cg23723818	6.9133	0.00226614	0.793891	1	57015477	PPAP2B	2.32206	0.0161306	0.0244287	3.55454	0.0223693	0.000849903
cg03615933	6.91258	0.00226741	0.793891	5	142586466	ARHGAP26	2.38341	0.0194768	0.0210731	3.53024	0.0261346	0.000914454
cg20548182	6.90928	0.00227325	0.795219	12	59426481		2.34083	0.0177565	0.0233545	-1.82491	-0.0125407	0.074113
cg14986890	6.90511	0.00228066	0.796412	3	158427635	RARRES1	-3.15379	-0.0494444	0.00275188	-2.98747	-0.0424308	0.0043851
cg01649773	6.90435	0.00228202	0.796412	11	27015991	FIBIN	1.06512	0.0122775	0.292044	-2.91918	-0.0304837	0.00528864
cg14906909	6.90387	0.00228287	0.796412	12	81640242	ACSS3	1.06957	0.0122573	0.290051	3.70262	0.0384402	0.000541318
cg05343404	6.90138	0.0022873	0.796412	19	3608327	TBXA2R	-2.75508	-0.0151237	0.00821394	-3.33078	-0.0165638	0.00165217
cg03287432	6.8958	0.00229729	0.796412	10	135060512		0.865669	0.015292	0.390891	3.67674	0.0588392	0.000586078
cg14870673	6.8954	0.00229801	0.796412	2	97481843	CNNM3	0.0858034	0.000233657	0.931972	3.48414	0.00859532	0.00104997
cg18631330	6.89491	0.00229889	0.796412	17	79899941	MYADML2	1.99048	0.048512	0.0521313	-2.1836	-0.0482121	0.0338096
cg00642615	6.89407	0.00230039	0.796412	15	69590937	PAQR5	0.956757	0.0120289	0.343387	-2.98485	-0.0339969	0.00441698
cg08146609	6.89234	0.00230351	0.796412	7	18535232	HDAC9	0.552786	0.00278528	0.582923	-3.21104	-0.0146572	0.00233689
cg12973118	6.89167	0.0023047	0.796412	2	223168941	CCDC140	3.64632	0.0136272	0.00064325	1.99001	0.00673752	0.0521849
cg01617280	6.89137	0.00230525	0.796412	8	8745938	MFHAS1	3.6708	0.0423108	0.000596838	0.833486	0.00870324	0.408615
cg04220636	6.88976	0.00230814	0.796412	16	89034088	CBFA2T3	-2.79276	-0.0408853	0.00743364	-3.30089	-0.0437781	0.00180264
cg11948159	6.88882	0.00230983	0.796412	11	57103751	SSRP1	-0.0185799	-7.50697e-05	0.985252	-3.45866	-0.0126596	0.0011329
cg06353259	6.88872	0.00231002	0.796412	16	88937797		-2.78014	-0.0332343	0.00768704	1.26499	0.0136994	0.211858
cg06543221	6.88806	0.00231122	0.796412	16	86899685		-2.77556	-0.059109	0.00778099	1.27123	0.0245257	0.209647
cg12513994	6.88717	0.00231282	0.796412	10	1558762	ADARB2	-1.42031	-0.00800873	0.16185	2.66656	0.0136215	0.0103536
cg03594868	6.88698	0.00231315	0.796412	19	18234829	MAST3	-3.25856	-0.0478143	0.00203803	-2.85002	-0.0378853	0.00637802
cg21912938	6.88675	0.00231358	0.796412	7	28220594	JAZF1	-2.82084	-0.0122481	0.0068972	-3.27987	-0.0129015	0.0019161
cg03141679	6.88443	0.00231777	0.796454	1	214170374	PROX1	2.95494	0.0193047	0.0047959	-1.00083	-0.00592334	0.321828
cg08826251	6.88441	0.00231781	0.796454	14	58332909		1.39726	0.0107536	0.168632	3.71046	0.02587	0.000528404
cg11619216	6.87939	0.0023269	0.798873	17	73642080	LOC100130933	-3.27329	-0.0270854	0.00195299	-2.82601	-0.0211844	0.00680243
cg16686174	6.87804	0.00232935	0.799007	17	75373081	2009-09-01	2.87077	0.0152137	0.00603094	3.23931	0.0155518	0.0021545
cg13707183	6.8766	0.00233198	0.799203	15	90792631	TTLL13	-2.65645	-0.0146071	0.0106281	1.4299	0.00712297	0.15909
cg00746810	6.875	0.00233489	0.799494	3	11564388	ATG7	-2.3468	-0.0192199	0.0230222	1.80714	0.0134079	0.0768824
cg07807409	6.87139	0.00234148	0.801044	6	150184969	LRP11	-0.615273	-0.000826084	0.541222	3.17349	0.00385999	0.00260181
cg03828874	6.86719	0.00234919	0.802423	5	3605954		-2.2342	-0.0257724	0.0300648	-3.57112	-0.037319	0.00080838
cg14311794	6.86558	0.00235213	0.802423	17	34995059		-2.60008	-0.0359224	0.0122845	1.49942	0.018767	0.140181
cg06676088	6.8634	0.00235615	0.802423	11	2150687	INS-IGF2	2.50811	0.012893	0.0154987	3.45805	0.016104	0.00113496
cg02867242	6.86329	0.00235634	0.802423	6	31832445	SLC44A4	-2.72767	-0.0158485	0.00882841	-3.33449	-0.0175516	0.00163436
cg08331398	6.86315	0.00235661	0.802423	6	32808918	PSMB8	1.17993	0.0121299	0.243725	3.69983	0.0344568	0.000545984
cg16547629	6.8608	0.00236093	0.802423	1	44884131	RNF220	-3.0481	-0.0272699	0.00370589	-3.07812	-0.0249477	0.00340741
cg18405140	6.85764	0.00236676	0.802423	19	1207644	STK11	3.67564	0.020765	0.00058805	1.77231	0.00907049	0.0825606
cg00172812	6.85743	0.00236716	0.802423	1	23279685		-2.88207	-0.061281	0.00584961	-3.22233	-0.0620704	0.00226237
cg18155359	6.85736	0.00236729	0.802423	1	39663908	MACF1	3.3248	0.029711	0.00168129	2.73919	0.0221752	0.00856517
cg17104388	6.85622	0.00236939	0.802423	16	76668836		1.21961	0.0217161	0.228453	-2.80318	-0.0452176	0.00723013
cg05778847	6.85503	0.00237161	0.802423	19	38746538	PPP1R14A	2.78627	0.0145887	0.00756288	3.29217	0.015616	0.00184894
cg19596755	6.85434	0.00237288	0.802423	11	68609747	CPT1A	3.60911	0.0191877	0.000720459	0.558281	0.00268886	0.579195
cg01215525	6.85124	0.00237864	0.802423	1	33591142		-3.45179	-0.0161533	0.00115632	-2.51242	-0.0106513	0.0153323
cg05530294	6.85087	0.00237933	0.802423	7	73753022	CLIP2	-3.31699	-0.0160427	0.00172004	-2.74736	-0.0120377	0.00838283
cg16796959	6.84964	0.00238161	0.802423	8	145061291	PARP10	-0.309664	-0.00153556	0.758129	3.31613	0.014897	0.00172436
cg00305629	6.84956	0.00238176	0.802423	9	117265998	DFNB31	1.83641	0.0136084	0.0723675	3.66361	0.0245946	0.000610122
cg12066770	6.84916	0.00238251	0.802423	8	139510528	FAM135B	2.95013	0.0233661	0.00485953	-0.993839	-0.00713106	0.325184
cg01434025	6.84638	0.00238768	0.802423	15	29395685	APBA2	0.798269	0.00771428	0.428566	-3.06672	-0.0268481	0.00351799
cg14149552	6.84481	0.00239063	0.802423	9	80642464	GNAQ	-1.84956	-0.0132268	0.0704125	-3.66004	-0.0237117	0.00061682
cg18032502	6.84253	0.00239488	0.802423	11	1949113	TNNT3	-3.48527	-0.066266	0.00104644	-2.43462	-0.0419352	0.0185956
cg17182202	6.84104	0.00239767	0.802423	6	4153258		-2.09407	-0.0160451	0.0414494	-3.60542	-0.0250265	0.000728562
cg07192559	6.84088	0.00239798	0.802423	1	28696462	PHACTR4	-3.49605	-0.0089883	0.00101325	-2.40876	-0.0056103	0.0198122
cg04832916	6.83583	0.00240746	0.802423	12	121736579	CAMKK2	3.05562	0.0142578	0.00362896	-0.812847	-0.00343602	0.420238
cg15924570	6.83492	0.00240918	0.802423	1	1144724		-1.03784	-0.0128316	0.304439	-3.68166	-0.0412369	0.000577309
cg15264162	6.83329	0.00241224	0.802423	7	154035993	DPP6	0.61185	0.00257751	0.543465	-3.16558	-0.0120809	0.00266113
cg01978746	6.83326	0.00241231	0.802423	4	871223	GAK	-1.60828	-0.0121531	0.1142	2.50427	0.0171436	0.0156481
cg00474713	6.83265	0.00241345	0.802423	16	28888747	ATP2A1	-3.6549	-0.0260262	0.000626595	-1.85896	-0.0119922	0.0690431
cg12523691	6.83206	0.00241457	0.802423	4	169717681	PALLD	3.64645	0.0249144	0.000642978	1.90435	0.0117874	0.0627445
cg14284055	6.83172	0.00241521	0.802423	1	24439399	MYOM3	-2.70594	-0.0101878	0.00934528	1.34702	0.00459437	0.184171
cg11431775	6.83091	0.00241674	0.802423	5	1379609		-3.41807	-0.0213705	0.00127801	0.0514881	0.00029163	0.959146
cg08328266	6.8306	0.00241732	0.802423	11	118992044	HINFP	3.69609	0.00753181	0.000552283	1.36825	0.0025259	0.177475
cg13645954	6.82882	0.0024207	0.802423	7	150885103	ASB10	-1.26649	-0.00927151	0.211325	-3.69431	-0.0245004	0.00055532
cg25143247	6.82581	0.00242639	0.802423	6	163616864	PACRG	-3.32337	-0.02004	0.0016883	0.279675	0.0015278	0.780904
cg00699029	6.82269	0.00243232	0.802423	12	54379609	HOXC10	1.49529	0.0161979	0.141253	-2.59151	-0.025432	0.012556
cg09371559	6.82266	0.00243239	0.802423	19	17351300	NR2F6	-3.68799	-0.030721	0.000566195	-1.551	-0.0117044	0.127336
cg22291359	6.82225	0.00243316	0.802423	17	16119456	NCOR1	1.60464	0.0175058	0.115	-2.50417	-0.0247492	0.0156521
cg12801030	6.82205	0.00243354	0.802423	1	203297311		-1.64594	-0.019591	0.106177	2.47011	0.0266349	0.0170365
cg20078405	6.82126	0.00243504	0.802423	14	71277095	MAP3K9	3.29962	0.0447078	0.00180933	-0.330514	-0.00405698	0.74242
cg03696944	6.82121	0.00243514	0.802423	8	98909270	MATN2	-2.94196	-0.0347884	0.00496953	0.995229	0.0106614	0.324514
cg27217253	6.82076	0.002436	0.802423	17	8648562	CCDC42	-1.92121	-0.0229851	0.0605329	2.22721	0.0241393	0.0305595
cg15604242	6.81914	0.0024391	0.802423	19	11450739	RAB3D	3.63637	0.0504742	0.000663081	1.93606	0.0243452	0.0586406
cg08428292	6.81693	0.00244331	0.802423	16	85981373		2.18818	0.0262785	0.0334544	3.57036	0.0388438	0.000810255
cg03713668	6.81644	0.00244425	0.802423	15	41316752	INO80	-3.68948	-0.0185616	0.000563617	-1.22283	-0.00557326	0.227242
cg08707847	6.81525	0.00244653	0.802423	16	10934709		2.49036	0.0115092	0.0162004	-1.6191	-0.00677875	0.111845
cg04818919	6.81449	0.00244798	0.802423	19	37998171	ZNF793	2.9542	0.0123674	0.00480559	-0.972828	-0.00368949	0.335417
cg26446803	6.81425	0.00244845	0.802423	11	1807232		-3.69095	-0.041852	0.000561068	-1.28897	-0.0132408	0.203461
cg12917475	6.81352	0.00244984	0.802423	14	23775787	BCL2L2	-0.346915	-0.00230867	0.73014	-3.5453	-0.0213739	0.000873906
cg08737421	6.80896	0.00245859	0.802423	14	65569903	MAX	0.513796	0.00171634	0.609704	3.58728	0.010856	0.000769804
cg17505469	6.80859	0.00245931	0.802423	10	8373450		3.26384	0.04073	0.00200717	2.80112	0.0316673	0.00726988
cg18501202	6.80722	0.00246194	0.802423	6	125855421		2.75751	0.0263618	0.00816137	-1.26617	-0.0109658	0.21144
cg09233659	6.8063	0.00246373	0.802423	4	88832540		3.39386	0.0466407	0.0013728	-0.0980887	-0.00122119	0.922262
cg02721947	6.80559	0.0024651	0.802423	5	39719620		-3.44112	-0.0306804	0.00119357	-2.5023	-0.0202112	0.0157253
cg06663615	6.80322	0.00246967	0.802423	17	79423959	BAHCC1	-1.26491	-0.0167454	0.211886	-3.6874	-0.0442229	0.000567226
cg03068319	6.80197	0.00247208	0.802423	6	17600252	FAM8A1	-3.62029	-0.0698254	0.000696375	-0.675047	-0.011795	0.502819
cg08259506	6.79997	0.00247595	0.802423	10	11937255		-3.60243	-0.0184961	0.00073522	-0.590709	-0.00274759	0.55743
cg19303763	6.79727	0.00248119	0.802423	1	157108706	ETV3	-2.3546	-0.00469748	0.0225937	1.77296	0.00320435	0.0824508
cg21480743	6.79526	0.00248511	0.802423	10	89621419	KILLIN	-0.337383	-0.00297379	0.737269	-3.538	-0.0282513	0.000893344
cg19451021	6.7949	0.0024858	0.802423	14	103538032		-1.97115	-0.0158121	0.0543678	-3.6217	-0.0263193	0.000693388
cg23045417	6.79295	0.00248959	0.802423	11	89169539	NOX4	3.56392	0.0597203	0.000826186	2.18482	0.0331668	0.0337143
cg04746089	6.79158	0.00249228	0.802423	8	145501862	BOP1	-3.65552	-0.0541459	0.000625414	-1.78045	-0.0238912	0.0812032
cg01919768	6.79062	0.00249414	0.802423	7	100239764	TFR2	-0.834005	-0.0115078	0.408326	3.03165	0.0378961	0.00387975
cg05317710	6.78988	0.00249559	0.802423	19	17186744	MYO9B	-0.207055	-0.00054318	0.836825	3.34546	0.00795074	0.00158271
cg01738805	6.78978	0.00249579	0.802423	15	31195741	MTMR15	0.477898	0.00118715	0.634848	3.57373	0.00804241	0.000802042
cg26464586	6.78887	0.00249756	0.802423	6	43921712		-3.38566	-0.0263667	0.00140641	0.107761	0.000760267	0.914625
cg17974166	6.78841	0.00249847	0.802423	1	23280069		-2.54929	-0.0716365	0.0139753	-3.41135	-0.086843	0.00130367
cg13253729	6.78807	0.00249913	0.802423	22	24032426	LOC91316	-0.0418077	-0.000312322	0.966822	-3.44169	-0.0232922	0.00119156
cg05641529	6.78748	0.00250029	0.802423	4	100242957	ADH1B	3.6133	0.0462214	0.000711327	1.99837	0.0231584	0.0512412
cg04685253	6.78727	0.0025007	0.802423	19	50117948	PRR12	2.52363	0.0176448	0.0149077	3.42417	0.021689	0.00125513
cg16683746	6.78666	0.0025019	0.802423	8	93113829		3.6597	0.0294553	0.000617479	1.73995	0.0126867	0.0881454
cg19828537	6.78523	0.0025047	0.802423	2	97563889	FAM178B	-3.67109	-0.013721	0.000596318	-1.63412	-0.0055331	0.108643
cg16904321	6.78484	0.00250547	0.802423	11	126453734	KIRREL3	3.19292	0.0159654	0.00246138	-0.534583	-0.00242159	0.595356
cg12117986	6.78475	0.00250564	0.802423	10	27976377	MKX	3.53996	0.0538317	0.000888095	2.249	0.0309829	0.0290412
cg13540639	6.78343	0.00250824	0.802423	6	52110447	IL17F	-1.02611	-0.00697798	0.309879	2.91252	0.0179431	0.00538545
cg02877738	6.78304	0.002509	0.802423	20	18470310	RBBP9	-0.046167	-0.000345492	0.963365	-3.44197	-0.0233349	0.00119056
cg05835726	6.78288	0.0025093	0.802423	7	27183861	HOXA5	2.42157	0.0447077	0.0192008	-1.69057	-0.0282756	0.097271
cg26170066	6.78287	0.00250932	0.802423	6	31794759	HSPA1B	-3.49252	-0.0226752	0.00102401	-2.37173	-0.0139499	0.021678
cg00536289	6.7816	0.00251182	0.802423	16	28834130	ATXN2L	1.75774	0.00231796	0.0850377	-2.36342	-0.00282348	0.0221181
cg09553683	6.78079	0.00251343	0.802423	19	30094349		1.81199	0.0174923	0.0761181	3.64762	0.0319002	0.000640704
cg02690609	6.77725	0.0025204	0.802423	6	127441060	RSPO3	-2.72948	-0.00697706	0.00878649	-3.30116	-0.00764453	0.00180124
cg21926619	6.77673	0.00252143	0.802423	17	40111666	TTC25	-3.59238	-0.0476061	0.000757977	-2.06946	-0.0248444	0.0437973
cg24408769	6.77631	0.00252226	0.802423	6	15506085	JARID2	-3.6325	-0.0473834	0.000670942	-1.89154	-0.0223526	0.0644701
cg00358451	6.77458	0.00252568	0.802423	1	249141919	ZNF672	0.235618	0.00118381	0.814711	3.50273	0.0159432	0.000993159
cg14329783	6.77342	0.00252797	0.802423	7	75779857		1.91996	0.0562057	0.0606939	-2.21438	-0.0587263	0.0314853
cg07398661	6.77333	0.00252815	0.802423	15	37111929	CSNK1A1P	3.63073	0.0401001	0.000674572	0.773392	0.00773827	0.443006
cg23038392	6.77305	0.00252871	0.802423	2	43454950	ZFP36L2	3.63844	0.00674461	0.000658908	0.821636	0.00137979	0.415264
cg08181751	6.77205	0.00253068	0.802423	6	24646551	KIAA0319	3.11217	0.00812622	0.00309604	-0.682565	-0.00161459	0.498096
cg19815720	6.77068	0.00253341	0.802423	3	183770650	HTR3C	3.23444	0.0317293	0.0021849	2.82114	0.0250713	0.00689175
cg23045716	6.77019	0.00253439	0.802423	4	1201881	LOC100130872	-3.1553	-0.0289177	0.00274011	-2.9207	-0.0242495	0.00526675
cg26054548	6.76976	0.00253523	0.802423	3	62802561	CADPS	-2.34789	-0.0192371	0.0229615	1.77158	0.0131497	0.0826833
cg03405789	6.76947	0.0025358	0.802423	8	67088895	CRH	2.88716	0.0375068	0.00576948	3.18276	0.0374572	0.00253391
cg15726514	6.76903	0.00253668	0.802423	2	21023697	C2orf43	3.54689	0.055466	0.00086973	0.393953	0.00558105	0.695325
cg24769403	6.76694	0.00254084	0.802423	5	159414366		3.64304	0.0103071	0.000649711	0.863223	0.00221253	0.392221
cg03037620	6.76687	0.00254097	0.802423	10	79699612		0.386194	0.00700935	0.701025	-3.2603	-0.0536071	0.00202784
cg06620390	6.76507	0.00254457	0.802423	8	10192943	MSRA	-2.54113	-0.0302054	0.0142658	-3.40745	-0.0366927	0.0013188
cg01011533	6.765	0.00254471	0.802423	10	102805240		1.75953	0.00801625	0.0847293	-2.35708	-0.00972837	0.0224593
cg13817905	6.76474	0.00254522	0.802423	6	4381808		3.08966	0.0263646	0.00329875	-0.720203	-0.00556748	0.474822
cg07495389	6.76437	0.00254596	0.802423	2	27233872	MAPRE3	-3.26015	-0.0349482	0.00202873	-2.7823	-0.0270199	0.00764311
cg15042332	6.76204	0.00255062	0.803239	6	123100722	FABP7	3.62643	0.0485578	0.000683464	1.90125	0.0230627	0.0631589
cg25947878	6.75856	0.00255759	0.803837	2	20068702		1.49094	0.00466426	0.142388	3.67346	0.010411	0.000591998
cg06346696	6.75792	0.00255886	0.803837	3	50365798	TUSC2	3.53424	0.00910695	0.000903513	0.357824	0.000835292	0.722012
cg25214376	6.75737	0.00255998	0.803837	10	1781920		3.67624	0.0493019	0.00058698	1.35044	0.0164069	0.18308
cg05963085	6.75695	0.0025608	0.803837	3	112359648	CCDC80	-1.11044	-0.0127041	0.272231	-3.66722	-0.0380084	0.000603417
cg20655792	6.75548	0.00256376	0.804114	19	14516815	CD97	-3.65689	-0.0442938	0.000622799	-1.69005	-0.0185448	0.0973722
cg26993198	6.754	0.00256673	0.804397	5	153859740		3.63364	0.00828492	0.000668621	1.84921	0.00381967	0.0704647
cg14914532	6.75069	0.00257341	0.805222	12	1947412	CACNA2D4	-3.37018	-0.0352476	0.00147195	-2.60048	-0.024639	0.0122718
cg08934208	6.74989	0.00257503	0.805222	7	105731689	SYPL1	-2.08513	-0.0112425	0.0422895	2.04678	0.00999759	0.0460627
cg26197915	6.74932	0.00257618	0.805222	11	48085137	PTPRJ	-0.526465	-0.00594268	0.60094	-3.57504	-0.0365582	0.00079887
cg14443301	6.7471	0.00258066	0.805222	5	121187598	FTMT	-0.980222	-0.00856201	0.331792	-3.65269	-0.0289039	0.000630853
cg11011913	6.74693	0.00258101	0.805222	3	149051159	TM4SF18	2.87038	0.0138409	0.00603732	3.18706	0.0139222	0.00250295
cg15527643	6.74593	0.00258304	0.805222	1	11795946	AGTRAP	-2.5279	-0.0283435	0.0147486	-3.40761	-0.0346128	0.00131816
cg08453483	6.74315	0.00258867	0.805222	2	119613877		-1.99091	-0.0108184	0.0520821	2.13781	0.0105238	0.0375465
cg20787201	6.74246	0.00259006	0.805222	22	45134895	PRR5-ARHGAP8	-0.875157	-0.00459673	0.385758	2.99486	0.0142506	0.00429648
cg25139877	6.74176	0.0025915	0.805222	1	247691111	LOC148824	1.22624	0.0102887	0.225967	3.66961	0.0278932	0.000599018
cg01525879	6.7403	0.00259446	0.805222	11	67207498	CORO1B	-2.50404	-0.0248869	0.015657	1.57657	0.0141949	0.12133
cg12412902	6.73739	0.00260038	0.805222	6	34499504	PACSIN1	-3.39241	-0.0860378	0.00137868	0.0568535	0.00130626	0.954893
cg04586126	6.73559	0.00260407	0.805222	5	176734633	MXD3	-3.60069	-0.0478756	0.000739124	-1.98544	-0.0239154	0.0527065
cg15248035	6.73496	0.00260535	0.805222	9	36169949	CCIN	-2.92587	-0.0462882	0.00519304	-3.13618	-0.0449479	0.00289287
cg26192279	6.73405	0.00260722	0.805222	2	183498282		-0.0322099	-0.000291623	0.974436	3.4009	0.0278945	0.00134456
cg00039147	6.73268	0.00261001	0.805222	17	35194628		3.18002	0.0325847	0.00255376	-0.533717	-0.00495434	0.595951
cg06615699	6.73204	0.00261132	0.805222	13	78832424		3.51222	0.0467487	0.000965323	2.27912	0.0274819	0.0270536
cg14591293	6.73201	0.00261138	0.805222	9	130007437		-0.914127	-0.00255431	0.365126	2.9687	0.00751494	0.00461795
cg00107970	6.73083	0.0026138	0.805222	1	156119457		-2.79388	-0.0304445	0.00741141	-3.23881	-0.0319726	0.0021576
cg25084525	6.72961	0.0026163	0.805222	4	48019347	NIPAL1	3.4802	0.0104183	0.00106241	2.35896	0.00639741	0.0223574
cg11848173	6.72958	0.00261637	0.805222	12	56121015	CD63	-3.08758	-0.0388497	0.00331808	-2.97778	-0.0339434	0.00450393
cg17484237	6.72897	0.00261762	0.805222	5	156536107	HAVCR2	3.61469	0.0134221	0.000708342	0.746668	0.00251171	0.458832
cg03689129	6.72894	0.00261769	0.805222	20	61053355		-3.48879	-0.0182682	0.00103548	-0.227947	-0.0010813	0.820636
cg23992152	6.72892	0.00261772	0.805222	5	122971768		-1.02268	-0.00699854	0.311481	2.90035	0.0179808	0.0055667
cg26905768	6.72823	0.00261913	0.805222	7	34098803	BMPER	2.26691	0.0437986	0.0278441	-1.84863	-0.032357	0.0705498
cg01167556	6.72598	0.00262378	0.806012	12	56323639	DGKA	3.64942	0.043058	0.000637191	1.68175	0.0179757	0.0989806
cg06545200	6.72184	0.0026323	0.807132	2	11009092		1.60238	0.00703114	0.115499	3.65603	0.0145332	0.000624439
cg03409151	6.7203	0.00263548	0.807132	5	125929671	ALDH7A1	-2.13808	-0.0322613	0.0375234	-3.55561	-0.0486032	0.000847171
cg19466774	6.71981	0.00263651	0.807132	11	1566544	HCCA2	-2.78925	-0.0176609	0.00750318	1.18695	0.00680845	0.240971
cg03428981	6.7194	0.00263736	0.807132	7	142551527	EPHB6	-3.57943	-0.0287766	0.000788324	-2.05203	-0.0149452	0.0455291
cg25199254	6.71723	0.00264184	0.807132	1	77230837		3.59455	0.0568001	0.000753013	1.98803	0.028459	0.0524104
cg14641333	6.71666	0.00264302	0.807132	7	157546794	PTPRN2	-3.19598	-0.0194915	0.00243996	-2.8435	-0.0157104	0.00649071
cg03168447	6.71328	0.00265004	0.807132	17	79880450	MAFG	-3.3606	-0.0202377	0.00151397	-2.59368	-0.0141498	0.0124867
cg01900759	6.71273	0.00265119	0.807132	9	77501693	TRPM6	3.25784	0.0546197	0.0020423	-0.361721	-0.00549396	0.719116
cg13530377	6.71254	0.00265159	0.807132	2	235902088	SH3BP4	-2.64751	-0.0199021	0.0108762	1.38221	0.00941298	0.173177
cg24671153	6.71156	0.00265362	0.807132	6	32140799	AGPAT1	-2.48781	-0.0174808	0.0163035	-3.41586	-0.0217438	0.0012864
cg12868239	6.71116	0.00265446	0.807132	17	35286768		-2.82609	-0.0237282	0.00680104	1.12916	0.00858868	0.264328
cg04529938	6.70992	0.00265705	0.807132	17	73084494	SLC16A5	-1.83761	-0.0162123	0.0721869	-3.62272	-0.0289547	0.000691237
cg26777475	6.70989	0.0026571	0.807132	7	100199952	PCOLCE	-3.47717	-0.0327698	0.00107208	-2.35048	-0.0200677	0.0228191
cg25809637	6.70981	0.00265727	0.807132	3	93698966	ARL13B	2.68657	0.00411148	0.00982928	3.30366	0.00458023	0.00178815
cg16361168	6.70888	0.00265922	0.807132	14	24024913	THTPA	-3.64638	-0.0241833	0.000643123	-1.0162	-0.00610554	0.314526
cg01963754	6.70728	0.00266256	0.807132	13	111977248	C13orf16	-1.44016	-0.0071605	0.156181	-3.66119	-0.016491	0.000614663
cg02212836	6.70718	0.00266276	0.807132	6	6589075	LY86	3.59227	0.0334395	0.000758237	1.98478	0.0167377	0.0527827
cg16772207	6.70472	0.00266791	0.807834	20	62795807	MYT1	3.66139	0.0232122	0.000614294	1.28954	0.00740625	0.203263
cg17526441	6.70327	0.00267095	0.807834	5	4856273		3.53073	0.0272705	0.000913112	0.396168	0.00277205	0.693701
cg25279100	6.70265	0.00267225	0.807834	7	139763659	PARP12	0.786028	0.00455086	0.435636	-3.03654	-0.0159267	0.00382728
cg16373290	6.70211	0.0026734	0.807834	4	155471803	PLRG1	-0.507648	-0.00167409	0.613977	3.18525	0.00951596	0.00251594
cg06382664	6.69817	0.00268168	0.808146	11	73098877	RELT	-2.74551	-0.0259775	0.00842383	-3.26029	-0.0279463	0.00202788
cg02618071	6.69743	0.00268324	0.808146	17	42406184		-2.69969	-0.0239219	0.00949905	-3.2906	-0.0264149	0.00185738
cg02073887	6.69707	0.002684	0.808146	15	96531851		-3.59344	-0.0425782	0.000755561	-1.96631	-0.0211068	0.0549412
cg10248733	6.69701	0.00268412	0.808146	19	16607483	C19orf44	3.6333	0.0146158	0.000669304	0.927077	0.00337853	0.358431
cg27378814	6.69667	0.00268484	0.808146	8	12941186	DLC1	3.44037	0.0363764	0.00119623	2.42531	0.0232313	0.0190259
cg20181887	6.69346	0.00269162	0.808982	12	123753272	CDK2AP1	-2.53882	-0.0374613	0.0143492	-3.38351	-0.0452284	0.00141535
cg10346364	6.69338	0.00269178	0.808982	11	67142268	LOC100130987	-2.49321	-0.0220669	0.016086	-3.40689	-0.027317	0.001321
cg22903457	6.69013	0.00269867	0.809038	2	5732815		3.62055	0.0425144	0.000695812	0.846186	0.00900159	0.401562
cg10482049	6.68775	0.00270372	0.809038	20	1099454	PSMF1	-2.69928	-0.00475954	0.00950919	1.30247	0.00208055	0.198843
cg13077050	6.68764	0.00270395	0.809038	11	33680332	C11orf41	-1.83579	-0.00871743	0.0724601	-3.61649	-0.0155576	0.000704474
cg15949830	6.68712	0.00270505	0.809038	17	72427637	GPRC5C	2.59157	0.0189074	0.0125541	-1.44684	-0.00956272	0.15431
cg03596126	6.68557	0.00270833	0.809038	19	36243162	LIN37	-3.61191	-0.019193	0.000714351	-0.797504	-0.00383912	0.429006
cg15224348	6.68537	0.00270876	0.809038	19	45543538	SFRS16	-2.35911	-0.0448629	0.0223495	-3.46546	-0.0597025	0.00111019
cg18757941	6.68352	0.0027127	0.809038	1	101704441	S1PR1	-3.63074	-0.0283268	0.000674548	-0.935087	-0.00660917	0.354329
cg14098299	6.68277	0.00271431	0.809038	9	36166097		-3.60289	-0.0147573	0.000734185	-0.747773	-0.00277471	0.458171
cg00267360	6.68115	0.00271777	0.809038	8	101119691	RGS22	0.823918	0.00416138	0.413979	3.61488	0.0165401	0.000707928
cg19975209	6.68098	0.00271814	0.809038	20	35374653	NDRG3	3.64811	0.00786217	0.000639734	1.55577	0.00303748	0.126198
cg23442853	6.68076	0.00271861	0.809038	3	122296488	PARP15	-0.0365884	-0.000182132	0.970962	-3.41263	-0.0153894	0.00129877
cg15448894	6.68022	0.00271975	0.809038	6	52840469		-3.61396	-0.0523287	0.000709897	-0.819532	-0.0107502	0.416452
cg08617135	6.67999	0.00272024	0.809038	6	9516073		0.986371	0.00760323	0.328797	-2.91041	-0.0203238	0.00541651
cg26576657	6.67863	0.00272314	0.809038	4	30718510		3.39573	0.00990841	0.00136524	2.50517	0.00662216	0.0156129
cg18026264	6.6786	0.00272322	0.809038	1	19578167	MRTO4	1.68008	0.00435319	0.0993079	-2.40072	-0.00563525	0.0202045
cg06685590	6.67733	0.00272593	0.809223	16	15818816	NDE1	-3.40508	-0.0162238	0.00132809	-2.48564	-0.0107289	0.0163921
cg00960050	6.67336	0.00273445	0.809785	16	30904993	MIR762	-3.17249	-0.00723896	0.00260924	-2.85111	-0.00589362	0.00635931
cg08522784	6.67277	0.00273573	0.809785	6	38060312	ZFAND3	3.57139	0.0187301	0.000807733	2.02775	0.00963411	0.0480414
cg20033731	6.67276	0.00273575	0.809785	12	2161371	CACNA1C	-3.64884	-0.0194804	0.000638314	-1.17645	-0.00568994	0.245099		CACNA1C	CACNA1C	CACNA1C	CACNA1C
cg19432434	6.67257	0.00273616	0.809785	1	115323269	SIKE1	3.2562	0.00572716	0.002052	2.73713	0.0043613	0.0086117
cg00988350	6.66803	0.00274593	0.810826	1	24126048	GALE	3.22152	0.0292568	0.00226766	-0.415037	-0.00341465	0.679927
cg18949794	6.66702	0.00274812	0.810826	7	130123340		-3.21746	-0.0437137	0.00229423	-2.78878	-0.0343251	0.00751258
cg06439489	6.66398	0.0027547	0.810826	5	176044620		-0.337571	-0.00309984	0.737128	3.25642	0.0270899	0.00205069
cg10431950	6.66086	0.00276144	0.810826	17	73754560	GALK1	2.04811	0.00753445	0.0459278	3.56249	0.0118726	0.000829757
cg10914467	6.66032	0.00276262	0.810826	6	31939224	STK19	3.48735	0.0608349	0.00103997	0.280897	0.00443913	0.779972
cg07383757	6.66022	0.00276285	0.810826	11	3647654	TRPC2	0.143228	0.000716616	0.886697	-3.33884	-0.0151337	0.00161366
cg16805215	6.65921	0.00276504	0.810826	3	137505160		3.62638	0.0509252	0.000683578	1.71416	0.0218074	0.0928188
cg24471922	6.65907	0.00276535	0.810826	4	1217755	CTBP1	0.861038	0.00204132	0.393411	-2.98145	-0.00640339	0.00445856
cg08410301	6.65833	0.00276695	0.810826	17	36003437	DDX52	3.58142	0.0108158	0.000783593	0.665619	0.00182105	0.508776
cg04716530	6.65738	0.00276903	0.810826	16	30485684	ITGAL	2.06606	0.0137646	0.0441308	3.55662	0.021466	0.000844593
cg25461934	6.65517	0.00277385	0.810826	20	33759150	PROCR	-2.02762	-0.0105117	0.048055	2.07514	0.00974595	0.0432449
cg04486648	6.65329	0.00277793	0.810826	1	63190136		1.82869	0.00725505	0.0735359	-2.26299	-0.00813345	0.0281026
cg01649334	6.65225	0.00278021	0.810826	3	101547296	NFKBIZ	1.65224	0.0199986	0.10488	3.63156	0.0398209	0.000672872
cg02577788	6.64998	0.00278519	0.810826	10	22770717		-2.92153	-0.0151051	0.00525483	-3.10401	-0.0145388	0.00316814
cg02257048	6.6498	0.00278558	0.810826	17	78880031	RPTOR	-3.09319	-0.0066303	0.00326612	-2.93368	-0.00569681	0.00508342
cg04111344	6.64977	0.00278564	0.810826	2	131095784		-3.57644	-0.0211733	0.00079549	-0.651609	-0.00349475	0.517698
cg05850870	6.64953	0.00278617	0.810826	2	75121844		-1.20882	-0.0184108	0.232532	-3.64407	-0.0502793	0.000647678
cg03936072	6.64875	0.00278787	0.810826	11	34076899	CAPRIN1	-2.36133	-0.012373	0.0222302	1.71605	0.00814597	0.0924697
cg13222036	6.64809	0.00278932	0.810826	1	187897629		3.27612	0.024828	0.00193709	2.69333	0.0184912	0.0096578
cg11823551	6.64722	0.00279123	0.810826	5	143521702		3.56329	0.0359817	0.000827751	2.02882	0.0185595	0.0479289
cg13797673	6.64623	0.00279341	0.810826	2	242051737	PASK	0.811205	0.0072562	0.421171	3.60379	0.0292032	0.000732182
cg11426080	6.64599	0.00279393	0.810826	10	134662206		-3.06879	-0.0244118	0.00349767	0.70231	0.00506121	0.485809
cg25316512	6.64515	0.00279579	0.810826	12	7032991	ATN1	-2.25796	-0.0225392	0.0284372	-3.49183	-0.0315768	0.00102611
cg16318349	6.644	0.00279831	0.810826	1	154917307	PBXIP1	-3.35941	-0.0245975	0.00151925	0.0808748	0.000536454	0.935871
cg09727148	6.64366	0.00279907	0.810826	21	43560719	UMODL1	3.63205	0.0915643	0.000671859	1.0479	0.0239324	0.299827
cg18136895	6.64356	0.00279929	0.810826	15	74290733	PML	-3.44574	-0.0388828	0.00117729	-2.37263	-0.0242548	0.0216309
cg00526772	6.64078	0.00280541	0.810826	10	119830037	CASC2	3.64396	0.0463252	0.000647892	1.39157	0.0160265	0.170339
cg07394404	6.63851	0.00281042	0.810826	1	218458485	RRP15	1.35825	0.00300468	0.180606	3.64371	0.00730222	0.000648388
cg10786829	6.6385	0.00281045	0.810826	13	44545173		-3.6251	-0.0191424	0.000686243	-1.67526	-0.00801402	0.100255
cg25840926	6.63651	0.00281486	0.810826	2	20647987	RHOB	3.21924	0.0502766	0.00228253	-0.402733	-0.00569799	0.688896
cg06682039	6.63631	0.00281531	0.810826	6	170536047		-3.62231	-0.0762243	0.000692107	-0.969726	-0.0184863	0.336946
cg03798162	6.63558	0.00281691	0.810826	6	30169344	TRIM26	2.50011	0.0375452	0.0158115	3.38323	0.0460278	0.0014165
cg17939040	6.63535	0.00281743	0.810826	17	35503956	ACACA	-3.09587	-0.0275442	0.00324158	0.647329	0.00521753	0.52044
cg12409074	6.63472	0.00281882	0.810826	11	129870648	PRDM10	-2.84216	-0.042119	0.00651416	-3.16383	-0.0424752	0.00267439
cg21534401	6.63471	0.00281884	0.810826	6	28501916	GPX5	3.01333	0.0239222	0.00408236	-0.795601	-0.00572193	0.430101
cg09439867	6.63451	0.00281928	0.810826	10	120018076		1.20033	0.0182855	0.235782	3.63965	0.0502294	0.000656466
cg03047616	6.6345	0.00281932	0.810826	2	230281966	DNER	3.64011	0.0240132	0.000655544	1.21156	0.00724059	0.23149
cg13051017	6.63408	0.00282025	0.810826	4	101850039		-0.060694	-0.000483006	0.95185	-3.40929	-0.024579	0.00131164
cg03947651	6.63368	0.00282112	0.810826	7	143058144	FAM131B	-3.44619	-0.0350198	0.00117571	-0.170118	-0.00156609	0.865618
cg05379597	6.63125	0.00282652	0.811571	10	75627144	CAMK2G	-2.99613	-0.0344391	0.00428154	-3.02672	-0.0315179	0.00393328
cg14587902	6.63064	0.00282789	0.811571	9	136913560	BRD3	-0.715955	-0.000892552	0.477417	3.05726	0.00345281	0.00361235
cg18455992	6.62591	0.00283842	0.812877	11	9304142	TMEM41B	0.548372	0.00691596	0.585926	-3.14513	-0.0359342	0.0028204
cg18279536	6.62521	0.00283999	0.812877	14	101194748	DLK1	-1.64697	-0.038489	0.105964	2.41338	0.0510938	0.0195898
cg10283182	6.62518	0.00284006	0.812877	16	77998415	VAT1L	-0.756786	-0.0100313	0.452802	-3.58944	-0.0431024	0.000764778
cg27261002	6.62406	0.00284256	0.812877	3	185656255	TRA2B	-3.44255	-0.0380378	0.0011885	-2.36479	-0.0236712	0.0220453
cg22161562	6.62349	0.00284385	0.812877	2	25198596		-3.28953	-0.0355172	0.00186315	-2.65784	-0.0259972	0.0105898
cg26097573	6.62244	0.0028462	0.812877	20	4721490	PRNT	-2.44282	-0.015176	0.0182245	1.61067	0.00906496	0.113675
cg12517318	6.62169	0.00284787	0.812877	4	529948	PIGG	-2.85058	-0.00430827	0.00636829	1.05578	0.00144555	0.296248
cg22579828	6.62111	0.00284919	0.812877	20	42355656	GTSF1L	2.46025	0.0246611	0.0174572	-1.58902	-0.0144296	0.118487
cg09230903	6.61862	0.00285477	0.813356	15	100273797	LYSMD4	2.06895	0.00490105	0.0438474	-2.02255	-0.00434041	0.0485955
cg10999598	6.61816	0.0028558	0.813356	5	125936257	PHAX	-1.59469	-0.0140214	0.117213	-3.62732	-0.0288931	0.000681609
cg16786136	6.61739	0.00285754	0.813356	2	121521535		-0.519251	-0.00225196	0.605923	3.15765	0.0124062	0.00272186
cg08414965	6.61614	0.00286034	0.813356	4	72900088	NPFFR2	-2.82087	-0.0342141	0.00689661	1.09881	0.0120736	0.277221
cg08726846	6.6157	0.00286134	0.813356	4	189204473		-0.172482	-0.00118511	0.863769	-3.44236	-0.0214272	0.00118918
cg19455115	6.61447	0.00286411	0.813549	13	107271905		2.58432	0.016431	0.0127878	3.33021	0.0191815	0.00165492
cg01808723	6.61224	0.00286914	0.813567	5	126657396	MEGF10	3.57279	0.0224019	0.000804307	1.94399	0.0110424	0.0576499
cg09439754	6.61167	0.00287044	0.813567	16	82129088	HSD17B2	2.16351	0.0651383	0.0354063	3.51347	0.095831	0.000961686
cg02388718	6.60793	0.0028789	0.813567	9	27282580	NCRNA00032	-2.86647	-0.0131719	0.00610144	1.02547	0.0042689	0.310179
cg26843872	6.60771	0.00287941	0.813567	16	30368792	TBC1D10B	-2.4563	-0.0325792	0.0176287	-3.39529	-0.0407971	0.00136704
cg06470689	6.6069	0.00288123	0.813567	19	10947105	TMED1	2.75658	0.00849689	0.00818148	-1.19022	-0.00332361	0.239693
cg11219485	6.60679	0.00288149	0.813567	1	200116537	NR5A2	-1.82195	-0.00860215	0.0745693	2.25537	0.00964677	0.0286103
cg24878059	6.60673	0.00288162	0.813567	19	40732896	CNTD2	-3.13554	-0.0312068	0.00289811	-2.86295	-0.0258133	0.00615965
cg04652943	6.60537	0.00288472	0.813567	2	3750565		0.150154	0.00218917	0.881259	-3.32202	-0.0438769	0.00169498
cg21289124	6.60526	0.00288497	0.813567	22	26951249	TPST2	2.64801	0.0224482	0.0108623	3.28885	0.025258	0.00186681
cg26974281	6.60445	0.00288679	0.813567	6	35995367	MAPK14	2.41875	0.00523201	0.0193338	3.41193	0.00668604	0.00130146
cg04136445	6.60425	0.00288725	0.813567	16	83951061		3.51281	0.0120107	0.000963591	2.1582	0.00668492	0.0358396
cg08217545	6.60334	0.00288932	0.813567	19	3388013	NFIC	-3.59924	-0.0508579	0.000742369	-1.79021	-0.0229163	0.0795997
cg26197679	6.60065	0.00289545	0.813742	8	142310085		0.418218	0.00157459	0.677615	3.5102	0.0119726	0.000971176
cg19092396	6.60032	0.0028962	0.813742	1	1143751		-2.38804	-0.0334322	0.0208374	1.66851	0.0211614	0.101593
cg06838921	6.59969	0.00289765	0.813742	16	88878442	APRT	-3.46521	-0.00406847	0.00111103	-0.25875	-0.000275216	0.796912
cg01078772	6.59935	0.00289843	0.813742	20	30920486	KIF3B	1.96494	0.0170917	0.0551042	3.56416	0.0280857	0.000825579
cg02033213	6.59653	0.00290486	0.813742	12	41087252	CNTN1	3.57574	0.0390118	0.000797182	1.90802	0.0188584	0.0622574
cg10441522	6.59485	0.00290871	0.813742	1	223566127	C1orf65	-3.60386	-0.0663616	0.000732024	-1.74277	-0.0290723	0.0876476
cg18555811	6.59375	0.00291124	0.813742	3	193852889	HES1	3.4843	0.00806246	0.00104949	0.329329	0.00069036	0.74331
cg01383911	6.5934	0.00291203	0.813742	6	30297627	TRIM39	-3.28112	-0.0472995	0.0019092	-2.65329	-0.0346507	0.0107152
cg09813090	6.5925	0.00291412	0.813742	17	38938797	KRT27	3.16888	0.0190251	0.00263621	2.81376	0.0153039	0.00702897
cg16389209	6.59248	0.00291414	0.813742	10	63809121	ARID5B	2.88896	0.0383655	0.00574141	3.1078	0.0373891	0.0031345
cg11925488	6.59176	0.00291581	0.813742	11	45825579	SLC35C1	-0.515775	-0.00432041	0.608331	-3.53201	-0.0268028	0.000909602
cg16001713	6.59146	0.00291651	0.813742	17	35292691		2.82085	0.0178903	0.00689698	-1.08882	-0.00625586	0.28156
cg16643542	6.59116	0.00291719	0.813742	19	827843	AZU1	-3.57224	-0.0380218	0.000805666	-1.91704	-0.0184848	0.0610734
cg23262030	6.58818	0.00292405	0.814436	17	45918702	SCRN2	-1.51498	-0.00609145	0.136202	2.51068	0.00914528	0.0153994
cg13472359	6.58751	0.0029256	0.814436	7	158749953		-2.67565	-0.0115536	0.0101124	1.29728	0.00507478	0.200609
cg01952931	6.58734	0.00292599	0.814436	14	75593812	NEK9	3.3687	0.0117682	0.00147838	-0.0183682	-5.81307e-05	0.98542
cg04320760	6.58644	0.00292806	0.814436	10	75533139	FUT11	3.55668	0.0118579	0.000844432	0.635115	0.00191827	0.528308
cg10604550	6.58434	0.00293291	0.815201	5	43001210		-1.86425	-0.0136105	0.0682834	-3.58074	-0.0236829	0.000785204
cg17056789	6.58278	0.00293652	0.815618	10	11937059		-3.60939	-0.0223093	0.000719834	-0.981683	-0.00549688	0.331079
cg02240622	6.58156	0.00293935	0.815821	15	40601467	PLCB2	-3.48519	-0.0456171	0.0010467	-2.21895	-0.0263113	0.0311524
cg08555924	6.57953	0.00294405	0.816544	18	29026301	DSG3	-2.60686	-0.0168362	0.0120734	1.38751	0.00811809	0.171564
cg20775307	6.57679	0.00295041	0.816612	11	77850646	ALG8	-2.04274	-0.00628368	0.0464767	2.03592	0.00567353	0.0471833
cg17158941	6.57642	0.00295128	0.816612	7	1073255	C7orf50	1.83644	0.0169747	0.0723625	3.58349	0.030007	0.000778692
cg09146459	6.57569	0.00295296	0.816612	6	32921200	HLA-DMA	-2.80918	-0.0312006	0.00711535	-3.1656	-0.0318517	0.00266094
cg05820066	6.57364	0.00295776	0.816612	16	75145843	LDHD	-3.35815	-0.0375676	0.00152492	-2.50636	-0.0254009	0.0155667
cg00600854	6.57355	0.00295795	0.816612	1	4191364		-2.21585	-0.0227213	0.0313782	-3.48368	-0.0323612	0.00105142
cg02814054	6.5726	0.00296018	0.816612	19	18234911	MAST3	-2.80537	-0.0576296	0.00718804	-3.16728	-0.0589433	0.00264824
cg01881688	6.57243	0.00296059	0.816612	8	145897116		-2.65421	-0.0283799	0.0106896	1.32104	0.0127963	0.192623
cg03204305	6.5722	0.00296112	0.816612	19	12937649	RTBDN	-1.63353	-0.00913865	0.108767	2.40943	0.0122113	0.0197796
cg19229215	6.56948	0.00296747	0.817721	7	73476337	ELN	-3.44209	-0.0288447	0.00119015	-2.32211	-0.0176287	0.0244259
cg11927345	6.56768	0.00297169	0.817721	5	71012177		2.32101	0.0441797	0.0244898	3.44193	0.0593526	0.0011907
cg15531403	6.56427	0.00297968	0.817721	8	53852184	NPBWR1	1.82303	0.0116633	0.0744029	-2.24179	-0.0129932	0.0295358
cg19035232	6.56398	0.00298037	0.817721	20	51589985	TSHZ2	3.47421	0.0199654	0.0010816	0.320785	0.00167005	0.749738
cg17578638	6.56349	0.00298151	0.817721	10	65801889		-0.560339	-0.00148767	0.577802	3.12284	0.00751101	0.0030042
cg00498401	6.56053	0.00298849	0.817721	17	74024829	EVPL	-3.09065	-0.0362133	0.00328951	-2.89311	-0.0307097	0.00567712
cg18521772	6.56005	0.00298962	0.817721	17	34949117	DHRS11	3.17551	0.0365267	0.00258685	-0.452988	-0.00472037	0.652557
cg01972875	6.55915	0.00299175	0.817721	16	67563389	FAM65A	-2.23959	-0.0168767	0.0296886	-3.47052	-0.0236922	0.00109357
cg09650989	6.55856	0.00299313	0.817721	16	1843697	IGFALS	-2.08739	-0.0211955	0.0420758	1.98503	0.01826	0.052754
cg11351837	6.55718	0.00299641	0.817721	17	26732272	SLC46A1	2.46244	0.0144413	0.0173628	-1.56406	-0.00830968	0.12424
cg18401391	6.55698	0.00299688	0.817721	17	76673428	CYTH1	3.04963	0.0135446	0.00369014	-0.69493	-0.0027961	0.490382
cg03814644	6.55639	0.00299826	0.817721	6	166354095	C6orf176	2.84796	0.0579401	0.00641345	-1.03284	-0.0190358	0.30675
cg08682475	6.55614	0.00299885	0.817721	15	34659969	LPCAT4	3.22077	0.00794039	0.00227254	-0.354976	-0.000792819	0.724131
cg15446391	6.55413	0.00300362	0.817721	11	32452370	WT1	2.07001	0.0262016	0.0437435	-2.00135	-0.0229494	0.0509081
cg19430423	6.55388	0.00300421	0.817721	19	41702153	CYP2S1	-2.1484	-0.0174915	0.0366509	-3.49989	-0.0258141	0.00100167
cg07613752	6.55244	0.00300762	0.817721	3	27756421		-2.16962	-0.0208108	0.0349136	-3.49257	-0.0303488	0.00102386
cg25488284	6.55225	0.00300808	0.817721	2	242048127	PASK	2.09207	0.0227117	0.0416361	3.51651	0.0345843	0.000952954
cg10775050	6.55104	0.00301095	0.817721	11	129765220	NFRKB	1.6161	0.0134541	0.112494	3.60619	0.0271974	0.000726863
cg02219383	6.55078	0.00301158	0.817721	3	43385111	SNRK	0.910422	0.00822773	0.367057	3.59261	0.029413	0.000757464
cg07332338	6.54881	0.00301625	0.817721	8	140841582	TRAPPC9	0.535544	0.00379564	0.594696	-3.13167	-0.0201075	0.00293008
cg00773937	6.54845	0.0030171	0.817721	3	45687022	LIMD1	1.01319	0.00526533	0.315949	3.60342	0.0169646	0.00073301
cg11760395	6.54768	0.00301895	0.817721	10	33701708		2.38481	0.0555601	0.0210017	3.40791	0.0719267	0.00131699
cg08307816	6.54757	0.00301921	0.817721	14	100626192	DEGS2	-3.28531	-0.0110071	0.0018861	0.203108	0.000616474	0.839892
cg10595344	6.54719	0.00302011	0.817721	1	109585022	WDR47	2.80012	0.0116756	0.00728936	3.16102	0.0119405	0.00269589
cg14944362	6.54715	0.0030202	0.817721	20	1974924	PDYN	1.95806	0.0188026	0.0559293	-2.11009	-0.0183563	0.0399804
cg21783033	6.54689	0.00302083	0.817721	2	175593789		-2.35936	-0.0243549	0.0223357	1.68403	0.0157483	0.0985376
cg02412616	6.54576	0.00302352	0.817721	22	46422752		-3.04218	-0.0252321	0.00376762	0.703123	0.00528313	0.485307
cg10502563	6.54551	0.00302411	0.817721	6	32134694	EGFL8	-3.59482	-0.0249774	0.000752404	-1.70314	-0.0107205	0.0948769
cg22850451	6.54368	0.00302849	0.818336	19	17829496	MAP1S	-3.44947	-0.0395396	0.00116431	-2.28201	-0.0236968	0.0268692
cg08155908	6.54051	0.00303608	0.818862	19	50717778	MYH14	3.5852	0.0209995	0.000774657	1.76148	0.00934687	0.0843951
cg09597638	6.54009	0.00303708	0.818862	17	3907349		-2.98413	-0.0348372	0.00442577	-2.99731	-0.0316993	0.00426749
cg03968911	6.53955	0.00303838	0.818862	10	118734132	KIAA1598	3.60509	0.0369842	0.000729314	1.59243	0.0147997	0.117719
cg23378546	6.53934	0.00303888	0.818862	17	76352717		2.09251	0.0361425	0.0415944	3.51232	0.0549586	0.00096503
cg00105512	6.5357	0.00304762	0.819581	16	77245845	SYCE1L	3.61413	0.0510143	0.000709545	1.23815	0.0158327	0.221561
cg17932662	6.53535	0.00304846	0.819581	1	202123442	PTPN7	-3.30336	-0.0387385	0.00178971	-2.58075	-0.0274174	0.0129045
cg09842404	6.53466	0.00305012	0.819581	17	16556992	ZNF624	0.201995	0.00085938	0.840757	3.43098	0.0132238	0.00123003
cg12999837	6.5344	0.00305076	0.819581	17	73267436	MIF4GD	3.61344	0.0041243	0.000711028	1.22724	0.00126898	0.225595
cg09641663	6.53359	0.00305271	0.819581	3	32019425	OSBPL10	0.399635	0.00247179	0.691162	3.48801	0.0195442	0.0010379
cg17897533	6.5328	0.00305462	0.819581	19	10694670	AP1M2	-0.547565	-0.00418729	0.586476	-3.52401	-0.0244133	0.000931748
cg09695851	6.53209	0.00305632	0.819581	17	3907499		-3.42729	-0.0357985	0.00124357	-2.3276	-0.022025	0.024107
cg27415032	6.52769	0.00306697	0.821157	8	80997524	TPD52	-0.402518	-0.00227169	0.689054	3.19128	0.0163163	0.00247297
cg01272707	6.52358	0.00307693	0.821157	6	26172185		-1.06943	-0.00622982	0.290115	2.81535	0.0148575	0.00699921
cg23007574	6.52266	0.00307916	0.821157	19	41942070	ATP5SL	2.3865	0.028751	0.0209156	3.39859	0.0370922	0.00135377
cg15929495	6.52242	0.00307975	0.821157	13	113201776	TUBGCP3	-1.33047	-0.0063249	0.189524	2.63349	0.0113416	0.0112763
cg23210852	6.52242	0.00307976	0.821157	6	110797506	SLC22A16	-2.1219	-0.00861922	0.0389269	-3.49815	-0.0128728	0.0010069
cg19947463	6.52185	0.00308114	0.821157	7	1113237	C7orf50	-3.04416	-0.0492077	0.00374688	-2.92646	-0.0428548	0.00518471
cg22658649	6.52151	0.00308196	0.821157	17	8152418	PFAS	-0.646216	-0.00430962	0.521155	3.06681	0.0185285	0.00351712
cg04938381	6.52117	0.00308279	0.821157	17	66374702	ARSG	-3.61007	-0.0335409	0.000718348	-1.41891	-0.0119428	0.162256
cg15991405	6.52043	0.00308458	0.821157	2	176988480	HOXD9	1.08126	0.0115696	0.284872	3.60176	0.0349134	0.000736724
cg00637695	6.51977	0.0030862	0.821157	5	121759771	SNCAIP	1.34222	0.0165719	0.185712	3.611	0.0403896	0.000716331
cg04931238	6.51726	0.00309233	0.821157	2	118361224		3.11886	0.0411218	0.00303819	2.83785	0.0338968	0.00658992
cg26561230	6.51708	0.00309278	0.821157	3	194305050		-0.196323	-0.000589013	0.845169	-3.42465	-0.00930814	0.00125333
cg02584756	6.51561	0.00309636	0.821157	1	43533796		-3.40037	-0.0267778	0.00134669	-2.37716	-0.016959	0.0213952
cg10265258	6.51535	0.00309699	0.821157	16	89184591	ACSF3	-0.745337	-0.010383	0.459628	-3.55868	-0.0449107	0.000839348
cg06782920	6.51357	0.00310135	0.821157	4	52904570	SGCB	2.86593	0.00782613	0.0061103	3.09397	0.00765403	0.00325894
cg10337772	6.5128	0.00310325	0.821157	3	44803071	KIF15	3.60809	0.00659838	0.000722689	1.24712	0.00206614	0.218283
cg06264663	6.51123	0.00310709	0.821157	13	21563415	LATS2	-3.51791	-0.0467651	0.00094897	-2.04123	-0.0245823	0.0466321
cg02517489	6.5112	0.00310717	0.821157	15	25683075	UBE3A	-2.44173	-0.00393546	0.0182734	-3.36873	-0.00491876	0.00147825
cg10534310	6.51098	0.0031077	0.821157	2	130939680	SMPD4	3.57668	0.0067745	0.000794903	1.76027	0.00302043	0.0846028
cg10197546	6.51033	0.00310929	0.821157	8	28347928	FBXO16	3.2354	0.00603186	0.00217887	-0.296389	-0.000500585	0.768186
cg01592258	6.50958	0.00311114	0.821157	14	104561685	ASPG	-0.614594	-0.00293907	0.541666	-3.53243	-0.0153034	0.000908447
cg26712673	6.50925	0.00311196	0.821157	8	145501817	BOP1	-3.60092	-0.0635949	0.000738598	-1.11205	-0.017792	0.271543
cg26053704	6.50892	0.00311276	0.821157	2	47403888	CALM2	2.16792	0.00655855	0.0350504	3.47913	0.00953515	0.00106582
cg17842354	6.50746	0.00311635	0.821157	2	214149035	SPAG16	-2.14217	-0.0157488	0.0371754	1.91192	0.0127337	0.0617431
cg22672431	6.50473	0.0031231	0.821157	19	1854549	KLF16	-3.55936	-0.0199929	0.000837638	-0.76597	-0.00389769	0.447368
cg15827092	6.50318	0.0031269	0.821157	14	83600849		-3.58574	-0.0599946	0.000773384	-0.959538	-0.0145441	0.341999
cg09784021	6.50313	0.00312705	0.821157	17	35766790	TADA2A	3.60642	0.00885916	0.000726367	1.32746	0.00295413	0.190509
cg19563525	6.50098	0.00313235	0.821157	12	69909397	FRS2	-3.53104	-0.0413521	0.000912264	-0.618747	-0.00656449	0.538949
cg09478591	6.49999	0.00313482	0.821157	6	42989096	C6orf153	-3.25122	-0.0262547	0.00208175	-2.64483	-0.0193487	0.0109517
cg17980508	6.49917	0.00313683	0.821157	1	79085713	IFI44L	-2.76164	-0.041974	0.00807292	-3.17067	-0.0436574	0.00262277
cg19809988	6.49884	0.00313766	0.821157	7	149569883	ATP6V0E2	-3.36581	-0.0444241	0.00149099	-2.43884	-0.0291612	0.0184039
cg24435244	6.49857	0.00313832	0.821157	1	230905852	CAPN9	3.01348	0.0216313	0.00408061	-0.732431	-0.00476292	0.467395
cg13954067	6.49735	0.00314136	0.821157	9	136679658	VAV2	-3.56874	-0.0283772	0.000814221	-1.7851	-0.012859	0.0804358
cg26819762	6.49723	0.00314167	0.821157	7	7572793	COL28A1	1.27349	0.0155143	0.208853	-2.66797	-0.029445	0.0103157
cg13447933	6.49671	0.00314296	0.821157	7	47694695	C7orf65	-3.55108	-0.0216762	0.000858819	-1.88124	-0.010403	0.0658882
cg06942314	6.49454	0.00314833	0.821157	18	29523271	KIAA1012	-1.88408	-0.0122821	0.0654943	-3.54985	-0.0209641	0.000862007
cg09008322	6.49449	0.00314847	0.821157	5	176726772	NSD1	-2.71465	-0.0197384	0.00913501	-3.20259	-0.0210956	0.00239421
cg06650115	6.49365	0.00315057	0.821157	16	58498585	NDRG4	-3.58332	-0.0119308	0.000779096	-1.67411	-0.00504964	0.100482
cg07400057	6.49269	0.00315295	0.821157	11	7111072	RBMXL2	1.06864	0.00822533	0.290467	-2.80753	-0.0195766	0.00714683
cg10138630	6.49266	0.00315303	0.821157	17	74024966	EVPL	-2.76071	-0.0283172	0.00809282	-3.16875	-0.0294449	0.0026372
cg19825589	6.49242	0.00315361	0.821157	19	42379710	CD79A	3.05813	0.042914	0.00360356	2.89678	0.0368257	0.00562087
cg12810523	6.49237	0.00315375	0.821157	7	27187374	HOXA6	2.17294	0.0205496	0.0346484	-1.87437	-0.0160584	0.0668473
cg07083862	6.49236	0.00315376	0.821157	2	1417248	TPO	2.70939	0.0224936	0.00926138	-1.21323	-0.00912474	0.230859
cg05495879	6.49177	0.00315525	0.821157	19	57082536	ZNF470	-1.65397	-0.0167537	0.104528	2.36898	0.0217388	0.0218231
cg16624187	6.48805	0.00316452	0.822452	3	139108582	COPB2	1.35063	0.00413825	0.183018	3.60213	0.00999841	0.000735899
cg26543908	6.48625	0.00316905	0.822452	16	28987205	SPNS1	0.751949	0.00490335	0.455678	-2.99923	-0.0177177	0.00424487
cg16301894	6.48602	0.00316962	0.822452	4	129389744		-3.3825	-0.216536	0.00141957	-2.39414	-0.138846	0.0205307
cg14175330	6.48301	0.00317718	0.822452	9	138949384	NACC2	-3.08268	-0.0312384	0.00336403	-2.86394	-0.0262915	0.00614326
cg19843891	6.48276	0.00317781	0.822452	8	48675647		3.03113	0.070952	0.00388544	-0.693161	-0.014699	0.491481
cg15335139	6.48194	0.00317985	0.822452	3	50242325	SLC38A3	-3.20634	-0.0673955	0.00236861	-2.70214	-0.0514543	0.00943856
cg11149277	6.48134	0.00318137	0.822452	7	158940841		3.02798	0.0123416	0.00391959	-0.698197	-0.00257803	0.488354
cg16151451	6.48106	0.00318208	0.822452	11	849153	TSPAN4	3.5052	0.0557539	0.000985854	0.52422	0.00755386	0.602489
cg13392140	6.48084	0.00318262	0.822452	9	131785408	SH3GLB2	-1.8754	-0.0096766	0.0667029	2.1685	0.0101363	0.0350039
cg03910196	6.48061	0.0031832	0.822452	16	2256384	MLST8	3.41123	0.0348879	0.00130415	0.183745	0.00170244	0.854972
cg14097046	6.48038	0.00318379	0.822452	9	131447995	SET	-0.672599	-0.00440764	0.504362	3.04175	0.0180579	0.00377212
cg22443940	6.47846	0.00318862	0.822452	6	122144734		3.5668	0.0550062	0.000819025	1.76202	0.024617	0.0843039
cg06781135	6.4784	0.00318878	0.822452	6	26988141	LOC100270746	2.84476	0.0234109	0.00646873	3.09688	0.0230881	0.00323243
cg20616821	6.47739	0.00319133	0.822452	1	114218186	MAGI3	-3.5981	-0.0144236	0.000744954	-1.23722	-0.00449303	0.221904
cg02073680	6.47545	0.00319622	0.822452	16	87633963		-1.3101	-0.00838628	0.196269	2.63541	0.0152828	0.0112208
cg08837863	6.47519	0.00319687	0.822452	3	70744125		-0.254071	-0.00259094	0.800504	3.24488	0.0299774	0.00212016
cg25908917	6.47383	0.00320031	0.822452	10	43634491	CSGALNACT2	-2.49838	-0.0165254	0.0158798	1.48968	0.00892644	0.142717
cg13187539	6.47352	0.00320112	0.822452	15	31394188	TRPM1	2.94546	0.0148209	0.00492213	-0.839091	-0.00382493	0.405493
cg14488317	6.47215	0.00320458	0.822452	11	3181446	OSBPL5	-0.902613	-0.010543	0.371147	-3.57069	-0.037784	0.000809448
cg21457401	6.47212	0.00320465	0.822452	6	160241519	PNLDC1	-1.89095	-0.0473069	0.0645503	2.15125	0.0487559	0.0364134
cg01290613	6.4721	0.0032047	0.822452	19	42681512		-3.59674	-0.00785222	0.000748032	-1.40382	-0.00277644	0.166678
cg02746725	6.46582	0.00322066	0.8227	2	177054306	HOXD1	0.230402	0.000488862	0.818738	3.42205	0.00657776	0.00126303
cg16020556	6.46525	0.00322213	0.8227	5	96126443	ERAP1	0.569952	0.00703559	0.571314	3.51133	0.0392669	0.000967882
cg08516792	6.46489	0.00322304	0.8227	17	33866067	SLFN12L	3.3323	0.028438	0.00164486	2.48161	0.0191859	0.0165571
cg04603976	6.46437	0.00322437	0.8227	19	4052706	ZBTB7A	-3.32276	-0.0475586	0.00169133	-2.49941	-0.0324086	0.0158392
cg09704475	6.46425	0.00322466	0.8227	11	66488721	SPTBN2	3.4178	0.0229697	0.00127904	2.29508	0.0139733	0.0260498
cg07835814	6.46403	0.00322523	0.8227	20	32077669	CBFA2T2	-3.37828	-0.0195139	0.00143728	-0.0972534	-0.000508915	0.922922
cg06626232	6.46392	0.00322551	0.8227	1	44596915	KLF17	-2.9252	-0.0131873	0.00520259	0.868864	0.00354852	0.389157
cg10441401	6.46246	0.00322924	0.8227	10	578084	DIP2C	3.47847	0.0415159	0.00106793	0.434051	0.0046931	0.666156
cg02310103	6.46187	0.00323075	0.8227	3	50391305	CYB561D2	-1.98284	-0.0223019	0.0530057	-3.51765	-0.0358426	0.000949704
cg18855674	6.46181	0.00323089	0.8227	8	72469553		-2.63497	-0.00916703	0.0112333	-3.24298	-0.0102209	0.00213182
cg07972116	6.46172	0.00323112	0.8227	1	2822822		-3.48567	-0.0322977	0.00104519	-0.463564	-0.00389124	0.645013
cg18645398	6.46156	0.00323153	0.8227	6	117995843	NUS1	0.494953	0.00439702	0.622845	-3.12931	-0.0251846	0.00294969
cg11191337	6.46033	0.0032347	0.8227	20	44541804	PLTP	0.982938	0.00704891	0.330467	3.57676	0.0232369	0.000794725
cg11754535	6.46008	0.00323533	0.8227	2	388418		-0.119148	-0.00064049	0.905645	-3.3847	-0.0164831	0.00141039
cg04892758	6.45807	0.00324047	0.822942	16	7358470	A2BP1	-2.30773	-0.0215985	0.0252785	1.71373	0.0145302	0.0928993
cg25833672	6.45699	0.00324325	0.822942	8	144853229		1.91223	0.0105593	0.0617019	-2.12649	-0.0106377	0.0385243
cg17915676	6.45644	0.00324466	0.822942	2	98928898	VWA3B	-3.37365	-0.0556993	0.00145701	-2.39111	-0.0357637	0.0206825
cg17758363	6.4562	0.00324528	0.822942	20	13199787		0.306231	0.00465354	0.760726	-3.21699	-0.044287	0.00229736
cg23273221	6.45558	0.00324688	0.822942	1	15382629	KIAA1026	-2.85111	-0.00764722	0.00635928	-3.08189	-0.00748858	0.00337149
cg04932551	6.4527	0.00325427	0.824188	14	38060857	FOXA1	2.90765	0.0207845	0.00545735	-0.893009	-0.0057829	0.376217
cg06806044	6.45202	0.00325604	0.824188	22	37655774		-3.03718	-0.017887	0.00382053	-2.90048	-0.015475	0.00556466
cg26739691	6.44858	0.0032649	0.824648	7	45637270	ADCY1	-2.83682	-0.0191462	0.00660811	-3.09089	-0.0188985	0.00328729
cg04431254	6.44661	0.00327002	0.824648	22	46684772	TTC38	-2.1393	-0.0126943	0.0374189	-3.46839	-0.0186448	0.00110054
cg14050053	6.4465	0.0032703	0.824648	17	33416834	RFFL	-0.0315354	-0.000103109	0.974971	3.32749	0.00985614	0.00166812
cg24368876	6.44551	0.00327285	0.824648	1	170899285		3.50643	0.0454286	0.000982224	0.571182	0.00670396	0.570487
cg17394996	6.44431	0.00327598	0.824648	5	76326080	AGGF1	1.21939	0.00613348	0.228534	3.58846	0.0163518	0.000767037
cg14297518	6.4442	0.00327625	0.824648	11	33112779	CSTF3	-2.97335	-0.0320417	0.00455922	-2.9641	-0.0289371	0.00467677
cg11402303	6.44415	0.00327638	0.824648	8	145651541	VPS28	-2.0831	-0.0217349	0.0424822	-3.48494	-0.0329409	0.00104748
cg07188220	6.44415	0.00327639	0.824648	14	67981637	TMEM229B	-0.374936	-0.00129478	0.709326	3.18251	0.00995633	0.00253574
cg00933411	6.4417	0.00328275	0.824648	8	13373090	DLC1	3.54505	0.0811981	0.000874573	1.82609	0.0378911	0.0739334
cg06157645	6.44118	0.00328409	0.824648	16	85230590		-3.37167	-0.0179761	0.00146554	-0.0952107	-0.000459863	0.924536
cg10887937	6.44087	0.0032849	0.824648	12	112203795	ALDH2	-3.39683	-0.0325987	0.00136084	-2.32666	-0.020228	0.0241614
cg10857341	6.44077	0.00328515	0.824648	2	161952702		-3.3962	-0.0233215	0.00136336	-2.32807	-0.0144827	0.0240804
cg19019214	6.44012	0.00328686	0.824648	1	113392162		-0.846317	-0.0041867	0.40149	-3.55458	-0.0159301	0.000849806
cg24794228	6.43841	0.0032913	0.824648	19	52391166	ZNF577	3.43321	0.0670756	0.00122194	2.23307	0.0395238	0.0301445
cg02212389	6.43797	0.00329246	0.824648	7	151070905	NUB1	-2.93737	-0.0250998	0.00503244	-2.99659	-0.023197	0.00427608
cg02105691	6.43585	0.00329798	0.824648	20	62695174	TCEA2	-0.570866	-0.00335286	0.5707	-3.50382	-0.018643	0.00098992
cg21594702	6.43585	0.003298	0.824648	5	82771513	VCAN	3.18766	0.0289602	0.0024987	-0.359148	-0.00295594	0.721028
cg11204099	6.43461	0.00330123	0.824648	12	22777820	ETNK1	2.3133	0.0173784	0.0249451	-1.69938	-0.0115655	0.0955877
cg14704968	6.43434	0.00330193	0.824648	10	26730696	APBB1IP	0.810437	0.00557323	0.421608	3.54777	0.0221022	0.000867445
cg17823346	6.43398	0.00330288	0.824648	10	80848143	ZMIZ1	-2.37772	-0.0343592	0.021366	-3.37201	-0.0441432	0.00146407
cg03247675	6.43335	0.00330451	0.824648	19	10812111	QTRT1	-2.17853	-0.00354459	0.0342063	1.84919	0.00272569	0.0704672
cg21470704	6.43282	0.00330591	0.824648	2	72076889		3.52094	0.0256353	0.000940387	1.93109	0.0127372	0.0592677
cg23815646	6.43216	0.00330763	0.824648	8	131961143	ADCY8	0.915631	0.0140087	0.364345	-2.88835	-0.0400332	0.00575083
cg09154880	6.43034	0.00331242	0.824648	6	32813715	TAP1	0.129905	0.00172874	0.897173	3.3806	0.0407558	0.00142753
cg19682870	6.42832	0.0033177	0.824648	14	99715826	BCL11B	0.730051	0.00755777	0.468835	3.53306	0.0331347	0.00090674
cg08491681	6.42716	0.00332078	0.824648	13	33781288	STARD13	0.479935	0.00190006	0.633409	-3.12775	-0.0112178	0.00296275
cg24955824	6.42662	0.0033222	0.824648	5	3394109		-2.89139	-0.0445763	0.00570371	-3.03424	-0.042378	0.00385186
cg03528287	6.421	0.003337	0.824648	10	91738461		-3.55416	-0.0192279	0.00085087	-0.880579	-0.00431573	0.382845
ch.2.170674427F	6.42098	0.00333706	0.824648	2	170966181		1.81519	0.00478797	0.0756171	-2.20609	-0.00527164	0.0320966
cg07344288	6.42096	0.00333712	0.824648	22	43540248	MCAT	-0.839192	-0.00559935	0.405437	2.9314	0.0177192	0.00511514
cg06100461	6.42051	0.0033383	0.824648	13	52419380	FLJ37307	-2.23135	-0.0192293	0.0302652	1.78723	0.013953	0.0800866
cg09581060	6.41908	0.0033421	0.824648	2	928673		3.44251	0.0500415	0.00118866	0.341579	0.0044982	0.734128
cg13105599	6.41798	0.00334501	0.824648	15	67356641		3.5	0.113967	0.00100134	1.99863	0.0589572	0.0512118
cg01538301	6.41786	0.00334533	0.824648	14	52837337		-3.22456	-0.0211614	0.00224794	-2.63753	-0.0156806	0.0111596
cg11164162	6.41721	0.00334704	0.824648	10	135061171	MIR202	3.23443	0.0149348	0.00218496	-0.243413	-0.00101821	0.808702
cg05826823	6.41676	0.00334823	0.824648	9	130968072	CIZ1	-2.77917	-0.0264431	0.00770668	-3.12391	-0.026927	0.00299513
cg16929299	6.41668	0.00334845	0.824648	17	47308140	PHOSPHO1	2.63405	0.0043651	0.01126	-1.28956	-0.00193599	0.203258
cg19662922	6.4149	0.00335319	0.824648	12	9217079	LOC144571	-1.92257	-0.0328638	0.0603576	-3.51734	-0.0544682	0.000950594
cg01531915	6.41466	0.00335382	0.824648	19	38911510	RASGRP4	1.02337	0.00518318	0.311158	3.56834	0.0163728	0.000815205
cg10767797	6.41461	0.00335395	0.824648	6	29141346	OR2J2	-0.510363	-0.00377362	0.612089	3.10933	0.0208276	0.00312101
cg23819669	6.4144	0.00335451	0.824648	3	128187274	DNAJB8	0.958459	0.00248393	0.342537	3.56179	0.00836233	0.00083151
cg19190900	6.41414	0.0033552	0.824648	2	37553621		-3.45646	-0.030257	0.00114036	-0.397769	-0.00315441	0.692528
cg13974768	6.41294	0.00335839	0.824648	1	167191768	POU2F1	3.45033	0.00792359	0.00116135	0.375953	0.000782145	0.708575
cg26297530	6.41243	0.00335975	0.824648	19	7680259	KIAA1543	-2.40714	-0.00581047	0.0198908	1.58086	0.00345697	0.120345
cg02779535	6.41236	0.00335993	0.824648	20	34652280		-2.48305	-0.0258957	0.0164978	-3.31269	-0.0312979	0.00174173
cg10075819	6.41207	0.0033607	0.824648	2	109229337	LIMS1	3.23621	0.0350007	0.0021738	2.61571	0.0256284	0.0118029
cg07145038	6.41183	0.00336134	0.824648	5	55374514		3.55863	0.0384823	0.00083948	0.936527	0.00917467	0.353595
cg12552889	6.41001	0.00336621	0.824648	17	72667005	RAB37	-3.56752	-0.0353039	0.000817237	-1.02825	-0.00921822	0.308881
cg04439776	6.40835	0.00337064	0.824648	10	71907412	TYSND1	1.93226	0.0158262	0.059119	3.51313	0.0260673	0.000962687
cg14335349	6.40755	0.00337278	0.824648	9	127148781	PSMB7	-2.87481	-0.0465176	0.00596558	-3.04072	-0.0445735	0.00378305
cg01540023	6.40598	0.00337698	0.824648	13	98950565	FARP1	2.05148	0.0115868	0.0455855	3.48195	0.0178161	0.00105688
cg03162779	6.40525	0.00337893	0.824648	11	2308362		-3.55442	-0.0687886	0.000850212	-0.915963	-0.016059	0.364172
cg00166741	6.40325	0.00338428	0.824648	22	38668535	TMEM184B	-2.26154	-0.00842703	0.0281981	1.74776	0.00589988	0.0867702
cg12729822	6.40216	0.00338722	0.824648	1	26855454	RPS6KA1	-2.50378	-0.0230897	0.0156673	-3.29791	-0.0275521	0.00181834
cg26008916	6.40215	0.00338725	0.824648	17	8151220	PFAS	3.42683	0.0089366	0.00124527	0.301881	0.000713195	0.76402
cg17848797	6.40162	0.00338865	0.824648	1	1198269	UBE2J2	1.59333	0.0152517	0.117517	-2.39368	-0.0207572	0.0205539
cg23891286	6.401	0.00339034	0.824648	1	178994301	FAM20B	1.47137	0.00355522	0.147584	-2.4921	-0.00545508	0.0161304
cg25154389	6.40077	0.00339095	0.824648	6	110933973	CDK19	-3.21614	-0.028644	0.00230298	-2.6404	-0.0213039	0.0110776
cg27598583	6.40065	0.00339127	0.824648	16	86337662		0.268378	0.00149748	0.789535	-3.21928	-0.0162729	0.00228229
cg10971507	6.3993	0.00339489	0.824648	3	10290889	TATDN2	-3.40735	-0.00875902	0.00131919	-0.238822	-0.000556167	0.81224
cg08942016	6.39786	0.00339877	0.824648	1	222721405	HHIPL2	3.57682	0.0323176	0.000794567	1.2726	0.0104166	0.209164
cg08998950	6.39749	0.00339978	0.824648	3	4856199	ITPR1	-3.57618	-0.0691948	0.000796105	-1.3862	-0.024298	0.171963
cg17967059	6.39674	0.00340179	0.824648	13	20763457	GJB2	-3.16136	-0.0275683	0.00269326	0.39368	0.00311009	0.695525
cg00506811	6.39576	0.00340444	0.824648	2	235860443	SH3BP4	0.856219	0.00262738	0.396044	3.54411	0.0098523	0.000877045
cg24876187	6.39533	0.00340562	0.824648	6	31126871	CCHCR1	3.33071	0.0408889	0.00165251	0.0130479	0.000145111	0.989643
cg03347559	6.39288	0.00341224	0.824648	11	3225059		-2.56622	-0.0134254	0.0133892	-3.2591	-0.0154463	0.00203488
cg06840154	6.39185	0.00341501	0.824648	1	26149754	FAM54B	1.53255	0.0114615	0.131819	3.56753	0.0241706	0.000817218
cg25471802	6.39158	0.00341576	0.824648	6	168193840	C6orf123	-2.06008	-0.0108933	0.0447219	-3.47492	-0.0166461	0.00107931
cg26769984	6.39154	0.00341587	0.824648	7	1090371	C7orf50	-3.47832	-0.0238288	0.00106841	-0.509437	-0.00316167	0.612733
cg17627629	6.39003	0.00341996	0.824648	5	179517140		-1.93015	-0.013889	0.0593874	2.08874	0.0136162	0.0419479
cg12625990	6.38998	0.00342008	0.824648	11	6633090	TAF10	0.0823183	0.000315038	0.934729	-3.2934	-0.0114183	0.00184232
cg19776453	6.38983	0.00342051	0.824648	19	43033801	CEACAM1	-3.42613	-0.0297795	0.00124788	-2.20858	-0.0173908	0.0319125
cg26689780	6.38933	0.00342184	0.824648	4	10079554	WDR1	-3.43507	-0.0355629	0.00121521	-2.18301	-0.0204744	0.033855
cg10224867	6.38579	0.00343148	0.824648	6	170411613		-3.29232	-0.0299807	0.00184814	0.0823006	0.000678947	0.934743
cg24267828	6.38466	0.00343456	0.824648	11	74724519		0.689346	0.00331108	0.493857	-3.00731	-0.0130859	0.00415107
cg09180702	6.38437	0.00343535	0.824648	16	633722	PIGQ	2.67915	0.0538941	0.0100209	-1.21394	-0.0221225	0.230588
cg02273436	6.38232	0.00344094	0.824648	4	55143269	PDGFRA	3.57221	0.0910292	0.000805717	1.25512	0.0289748	0.215389
cg03040292	6.3813	0.00344371	0.824648	1	200847096		3.37607	0.0377673	0.00144667	2.3276	0.0235888	0.0241072
cg15726426	6.38093	0.00344473	0.824648	1	111216839	KCNA3	-1.52285	-0.0161268	0.134224	-3.56508	-0.034202	0.000823279
cg05389922	6.3806	0.00344562	0.824648	20	34000172	UQCC	1.03601	0.016525	0.305285	-2.79845	-0.0404378	0.00732187
cg07676349	6.3805	0.00344591	0.824648	19	5242136	PTPRS	-3.54189	-0.0271825	0.00088295	-0.869911	-0.00604814	0.388591
cg07618435	6.38007	0.00344708	0.824648	6	26160478	HIST1H2BD	3.48212	0.0448387	0.00105633	2.02121	0.0235784	0.0487383
cg27237189	6.37827	0.003452	0.824648	10	21815683	C10orf140	3.57162	0.00912696	0.00080717	1.30451	0.00301997	0.198152
cg27501748	6.37791	0.00345299	0.824648	6	136929561	MAP3K5	-3.51109	-0.0543108	0.000968589	-0.682382	-0.00956235	0.498211
cg23587717	6.377	0.00345547	0.824648	6	166797178	BRP44L	2.02682	0.00417802	0.0481402	3.47963	0.00649801	0.00106423
cg11904960	6.37653	0.00345677	0.824648	17	35716418	ACACA	2.72062	0.00531061	0.00899309	-1.15106	-0.00203547	0.255295
cg25048564	6.37612	0.00345789	0.824648	21	33244752	HUNK	-3.02116	-0.0154317	0.00399462	-2.88128	-0.0133327	0.00586209
cg24183237	6.37583	0.0034587	0.824648	6	136513302	PDE7B	3.20315	0.0126323	0.00239037	2.64552	0.00945166	0.0109323
cg02543202	6.3739	0.00346399	0.824648	2	120516858	PTPN4	-1.64569	-0.0135273	0.106228	2.34159	0.0174367	0.0233121
cg09583464	6.37388	0.00346406	0.824648	6	30610781	C6orf134	-3.05057	-0.0134895	0.00368051	-2.8468	-0.0114042	0.00643336
cg20833759	6.37348	0.00346515	0.824648	3	49053208	WDR6	-2.15773	-0.0162713	0.0358785	-3.43856	-0.0234907	0.00120267
cg26311610	6.37298	0.00346652	0.824648	7	73593138	EIF4H	-3.56579	-0.0307748	0.000821507	-1.147	-0.00896803	0.25695
cg09307431	6.37203	0.00346913	0.824648	12	69485428		2.28273	0.0201701	0.0268233	3.39168	0.0271494	0.00138166
cg17766828	6.37133	0.00347107	0.824648	10	127371728	C10orf122	-2.88554	-0.0199375	0.0057949	0.893485	0.00559274	0.375965
cg10422047	6.37059	0.0034731	0.824648	16	68401557	SMPD3	-0.381021	-0.00171302	0.704835	3.16045	0.0128723	0.00270023
cg07390598	6.37053	0.00347328	0.824648	2	204349436	RAPH1	-2.00143	-0.0171705	0.0508993	2.01276	0.0156432	0.0496523
cg08016802	6.36799	0.00348029	0.824648	7	76027001	ZP3	-2.69269	-0.0412844	0.00967393	1.18811	0.0165025	0.240516
cg03107405	6.36785	0.00348068	0.824648	2	3381941	TSSC1	-2.96928	-0.00643724	0.00461062	0.749391	0.0014718	0.457204
cg24438085	6.36717	0.00348254	0.824648	1	32963090		-3.25066	-0.0253355	0.00208509	-2.56423	-0.0181054	0.0134569
cg03396557	6.36664	0.003484	0.824648	17	45810410	TBX21	-1.99338	-0.00857451	0.0518032	2.01956	0.0078699	0.048916
cg10649706	6.3666	0.00348412	0.824648	8	141636798	EIF2C2	-1.27208	-0.0110987	0.209347	2.63276	0.0208095	0.0112975
cg11412935	6.36516	0.00348811	0.824648	1	92950086	GFI1	3.55839	0.00775751	0.000840084	1.55103	0.00306325	0.127329
cg18051353	6.36512	0.00348823	0.824648	8	68251877	ARFGEF1	-3.56529	-0.056969	0.000822759	-1.43871	-0.0208262	0.156589
cg16950088	6.36496	0.00348867	0.824648	4	899775	GAK	2.42798	0.012671	0.0189014	3.32389	0.0157147	0.00168577
cg07519536	6.36493	0.00348875	0.824648	6	26501950	BTN1A1	-0.99884	-0.00283305	0.322779	-3.55256	-0.00912836	0.000854987
cg01900006	6.36491	0.00348881	0.824648	16	88814613	FAM38A	-3.3405	-0.0523554	0.00160587	-2.39368	-0.0339867	0.0205537
cg13694927	6.36487	0.00348891	0.824648	7	27184712	HOXA5	1.73399	0.0230041	0.089209	-2.26231	-0.0271898	0.0281471
cg10819446	6.36284	0.00349454	0.824648	16	67693619	PARD6A	-0.924784	-0.002167	0.35961	2.86407	0.00607989	0.00614103
cg06730796	6.36258	0.00349527	0.824648	16	67271014	FHOD1	-3.55662	-0.0235043	0.000844578	-1.0519	-0.0062976	0.298007
cg07987051	6.36189	0.00349718	0.824648	16	5080405	NAGPA	-3.4271	-0.0120625	0.00124427	-0.339918	-0.00108387	0.735371
cg17112707	6.3617	0.00349769	0.824648	18	57101564	CCBE1	3.22212	0.0172991	0.00226376	2.60758	0.0126827	0.0120511
cg02914097	6.36163	0.00349789	0.824648	3	31118948		-0.189948	-0.00315065	0.850135	-3.38229	-0.050824	0.00142044
cg02916283	6.36017	0.00350196	0.824648	14	90087792		3.40818	0.0466183	0.00131598	2.23042	0.0276385	0.0303313
cg04332534	6.36013	0.00350207	0.824648	19	37096487	ZNF382	2.84754	0.0198001	0.00642065	-0.95023	-0.00598577	0.346659
cg22623223	6.36012	0.00350209	0.824648	7	157484045	PTPRN2	-3.33789	-0.0158352	0.00161819	-0.0586603	-0.000252109	0.953461
cg06633066	6.35923	0.00350458	0.824733	19	7735510		-3.50278	-0.0128194	0.000993016	-1.9109	-0.00633556	0.0618768
cg03975235	6.35824	0.00350733	0.824882	22	38220611	GALR3	2.73007	0.0202798	0.00877296	3.13719	0.0211117	0.00288462
cg13339930	6.35723	0.00351015	0.825044	19	4763433		-1.04664	-0.00911251	0.3004	2.78515	0.0219675	0.00758537
cg06903075	6.35481	0.00351689	0.825164	11	71709751	IL18BP	-3.20776	-0.0243009	0.00235897	-2.62597	-0.0180219	0.0114965
cg10634185	6.35434	0.00351819	0.825164	9	73034988		3.08401	0.00628443	0.00335153	2.79676	0.00516296	0.0073548
cg12210543	6.35433	0.00351823	0.825164	19	12175107	ZNF844	-3.47171	-0.0535713	0.00108969	-2.02951	-0.0283709	0.0478558
cg02392124	6.35365	0.00352014	0.825164	10	28876249	WAC	-3.54008	-0.0625506	0.000887758	-0.91235	-0.014604	0.366051
cg09446465	6.35225	0.00352406	0.825164	2	1842860	MYT1L	-3.53538	-0.0192094	0.000900407	-0.878142	-0.00432248	0.384153
cg14991562	6.3521	0.00352447	0.825164	7	6248449	CYTH3	-0.388909	-0.00534129	0.699029	3.15191	0.0392161	0.00276664
cg27562259	6.35086	0.00352794	0.825164	6	28842682		0.305561	0.00175832	0.761233	3.41449	0.0178	0.00129164
cg06966839	6.35069	0.0035284	0.825164	17	55685941	MSI2	-2.5248	-0.0250429	0.0148639	-3.26738	-0.0293596	0.00198673
cg25491265	6.3502	0.00352978	0.825164	3	152026366	MBNL1	0.602114	0.00466733	0.549875	3.4879	0.0244933	0.00103825
cg13683667	6.34879	0.00353374	0.825301	1	9527208		-2.39642	-0.00610838	0.0204172	-3.33352	-0.00769766	0.00163898
cg11020315	6.34829	0.00353514	0.825301	17	40688664	NAGLU	1.27221	0.00184114	0.209304	3.563	0.00467128	0.000828484
cg24657977	6.34706	0.00353861	0.825301	1	206859686	MAPKAPK2	-0.775085	-0.00519691	0.442014	2.94905	0.0179131	0.00487396
cg03444340	6.34686	0.00353917	0.825301	2	182386600	ITGA4	-3.45949	-0.043667	0.00113011	-0.47967	-0.00548499	0.633596
cg17572056	6.34555	0.00354285	0.825301	3	195947062	OSTalpha	-3.21755	-0.0480479	0.00229364	-2.60502	-0.0352414	0.0121303
cg18944135	6.34504	0.00354428	0.825301	10	131034897		-3.25372	-0.0086433	0.00206679	0.15254	0.000367094	0.879387
cg03399271	6.34444	0.00354596	0.825301	16	56228385	DKFZP434H168	3.53225	0.0103257	0.000908932	0.870343	0.00230489	0.388357
cg04577162	6.34318	0.00354952	0.825301	7	73667397	RFC2	-3.1008	-0.0349108	0.00319696	-2.7698	-0.0282505	0.00790056
cg13134916	6.34292	0.00355026	0.825301	12	25707564	IFLTD1	-3.5048	-0.0526126	0.000987028	-1.8783	-0.0255437	0.0662966
cg03990478	6.34127	0.00355492	0.825301	1	70819273	HHLA3	1.78643	0.0118921	0.0802167	-2.20825	-0.0133172	0.0319367
cg12581730	6.34098	0.00355573	0.825301	6	170599861	DLL1	0.912659	0.00190281	0.36589	-2.86564	-0.00541254	0.0061152
cg02205739	6.34093	0.00355588	0.825301	9	132427570	PRRX2	-0.770029	-0.00315363	0.444979	2.95032	0.0109462	0.00485709
cg18774170	6.33813	0.00356378	0.82603	5	80260554	RASGRF2	1.66318	0.0209791	0.102661	3.53902	0.0404411	0.000890603
cg18505752	6.33778	0.00356477	0.82603	6	32808752	PSMB8	2.32696	0.026703	0.0241441	3.36137	0.0349447	0.00151055
cg04686354	6.33756	0.0035654	0.82603	17	73261880	MRPS7	-3.08101	-0.0394108	0.00337986	-2.79173	-0.0323511	0.00745386
cg05948411	6.33567	0.00357075	0.826296	12	125003301	NCOR2	-0.846256	-0.00452285	0.401524	-3.5266	-0.0170749	0.000924513
cg16636110	6.33566	0.0035708	0.826296	19	57702479	ZNF264	3.5535	0.0611961	0.000852567	1.11151	0.017341	0.271773
cg15073624	6.33289	0.00357865	0.826409	19	48707384		2.06002	0.00552068	0.044728	-1.94149	-0.00471355	0.0579608
cg21683025	6.33277	0.003579	0.826409	1	14119829	PRDM2	1.90998	0.00818498	0.0619977	-2.09042	-0.00811546	0.0417905
cg23273843	6.33262	0.00357941	0.826409	13	111449880		3.20977	0.0511902	0.00234546	-0.249398	-0.00360329	0.804096
cg14632729	6.33084	0.0035845	0.826409	7	105755441		-2.4007	-0.0187978	0.0202055	-3.32513	-0.0235868	0.00167969
cg15266530	6.33051	0.00358543	0.826409	7	134516810	CALD1	1.69526	0.0132788	0.0963717	-2.28609	-0.016222	0.0266112
cg10750828	6.32994	0.00358705	0.826409	14	105939027		-2.87491	-0.0181306	0.00596397	-3.0065	-0.0171768	0.00416034
cg01727686	6.32894	0.00358992	0.826409	11	63997306	NUDT22	-3.55692	-0.0274119	0.000843817	-1.38076	-0.00963996	0.17362
cg00546594	6.32879	0.00359034	0.826409	21	35287829	ATP5O	2.53481	0.00313528	0.0144944	-1.38971	-0.00155721	0.170898
cg11850773	6.32774	0.00359333	0.826409	18	904963	ADCYAP1	-3.45139	-0.0174851	0.00115768	-2.07069	-0.00950348	0.043677
cg04629914	6.32724	0.00359477	0.826409	4	154216765	TRIM2	-2.20861	-0.0112673	0.03191	1.78136	0.00823274	0.0810517
cg25890092	6.32701	0.00359543	0.826409	17	80273322	CD7	-3.54328	-0.0352905	0.000879258	-1.00977	-0.00911102	0.317567
cg25915871	6.32652	0.00359683	0.826409	17	57774897	PTRH2	-3.19464	-0.0199545	0.00244928	-2.62931	-0.0148783	0.0113981
cg27516568	6.32561	0.00359943	0.826517	4	122686667	TMEM155	3.54381	0.0434838	0.000877849	1.01983	0.0113365	0.312818
cg16465280	6.32334	0.00360592	0.826726	7	3096414		-2.95728	-0.0200853	0.00476513	0.749584	0.0046121	0.457089
cg07313589	6.32278	0.00360752	0.826726	1	156736588	PRCC	3.02752	0.0228535	0.00392464	-0.621713	-0.00425156	0.537013
cg11684450	6.32196	0.00360988	0.826726	19	1272853	CIRBP	-3.43892	-0.0543984	0.00120141	-2.10527	-0.0301693	0.0404173
cg15117516	6.32161	0.00361088	0.826726	10	72576586	SGPL1	-2.94115	-0.0259674	0.00498058	-2.93957	-0.0235118	0.00500224
cg07204479	6.3215	0.0036112	0.826726	12	89915527	WDR51B	2.17112	0.024206	0.0347939	-1.82049	-0.0183874	0.0747947
cg06257110	6.32028	0.0036147	0.826726	16	21658497	METTL9	0.943149	0.0107621	0.350232	3.53465	0.036539	0.000902404
cg13376199	6.31992	0.00361575	0.826726	8	1311063		3.51077	0.0383653	0.000969509	0.769352	0.00761645	0.445378
cg09396865	6.31838	0.00362016	0.826726	2	201568315		-2.57288	-0.0343308	0.0131651	-3.22708	-0.0390092	0.00223168
cg03922648	6.31803	0.00362117	0.826726	12	10607364	KLRC1	3.53278	0.0211461	0.0009075	1.66559	0.00903178	0.102178
cg14188862	6.31775	0.00362199	0.826726	9	131799655	FAM73B	2.18131	0.0132842	0.0339883	-1.80817	-0.0099758	0.07672
cg26794885	6.3163	0.00362616	0.826726	8	12908302		3.54222	0.0569308	0.000882056	1.03074	0.0150077	0.307722
cg23248920	6.31597	0.0036271	0.826726	6	159291177		3.52414	0.00796296	0.000931389	1.72423	0.00352948	0.09097
cg11985341	6.31566	0.00362802	0.826726	11	129722477	TMEM45B	-2.26595	-0.00471633	0.0279073	1.71321	0.00323041	0.0929948
cg20534525	6.31455	0.00363122	0.826971	5	172199132	DUSP1	-1.04091	-0.00120267	0.303027	2.77723	0.00290695	0.00774644
cg17076795	6.31204	0.00363847	0.828058	1	49244849	AGBL4	2.12606	0.0102533	0.0385614	-1.86574	-0.00815139	0.0680697
cg21608519	6.31142	0.00364026	0.828058	7	27199752		-0.207149	-0.00205628	0.836752	-3.37458	-0.0303466	0.00145303
cg17788480	6.30871	0.00364812	0.828312	1	161087923	NIT1	2.006	0.00435417	0.050393	-1.98865	-0.00391044	0.0523393
cg00521620	6.30703	0.003653	0.828312	6	29434416		3.21141	0.038746	0.00233442	-0.229986	-0.00251377	0.81906
cg24183338	6.30645	0.00365467	0.828312	17	77397190	HRNBP3	-0.891383	-0.00197991	0.37708	-3.52473	-0.00709252	0.000929717
cg07545925	6.30604	0.00365587	0.828312	11	118214927	CD3G	-0.272233	-0.00284381	0.786587	3.19283	0.0302154	0.002462
cg00000236	6.30597	0.00365606	0.828312	8	42263294	VDAC3	-3.16366	-0.0341367	0.00267571	-2.66355	-0.0260367	0.0104346
cg01067137	6.30499	0.00365891	0.828312	16	31090322	ZNF646	-3.50098	-0.0462707	0.000998384	-1.83973	-0.0220273	0.0718703
cg16880946	6.30467	0.00365985	0.828312	7	27188465	HOXA6	1.82919	0.0323473	0.0734604	-2.15795	-0.0345711	0.0358603
cg09490466	6.30462	0.00365999	0.828312	5	175788536	KIAA1191	-1.1592	-0.00258971	0.251992	2.69518	0.00545472	0.0096115
cg20194050	6.30442	0.00366057	0.828312	6	31939280	STK19	3.39101	0.0618554	0.00138439	0.266954	0.00441142	0.790625
cg16176247	6.30198	0.00366768	0.829435	4	2936583	C4orf10	-2.86213	-0.00650963	0.00617335	0.901176	0.00185682	0.371903
cg05060672	6.30036	0.00367242	0.829618	5	75699748	IQGAP2	3.52674	0.0128866	0.000924124	0.92133	0.00304982	0.361392
cg08536911	6.29976	0.00367416	0.829618	16	83999183	OSGIN1	3.33759	0.0319789	0.00161958	0.103361	0.000897181	0.918098
cg06755448	6.29858	0.00367763	0.829618	16	89791093	ZNF276	-0.899366	-0.00880455	0.372857	2.86231	0.0253852	0.00617028
cg19101417	6.29839	0.00367818	0.829618	2	27504695	TRIM54	2.15667	0.0154583	0.035965	3.41426	0.0221701	0.0012925
cg18279455	6.29805	0.00367917	0.829618	14	55134717	SAMD4A	-3.3819	-0.0215131	0.00142208	-0.242211	-0.00139582	0.809627
cg10989897	6.29538	0.00368698	0.829946	1	50513645	ELAVL4	-1.35913	-0.00563658	0.180329	-3.54786	-0.0133295	0.000867206
cg23357257	6.29481	0.00368868	0.829946	16	29887967	SEZ6L2	2.74446	0.0237454	0.0084473	3.10039	0.0243014	0.00320064
cg06713769	6.29307	0.00369379	0.829946	11	10589810	LYVE1	2.86318	0.0227827	0.00615586	-0.895501	-0.00645528	0.374898
cg07044749	6.29228	0.0036961	0.829946	10	97310310	SORBS1	-2.63246	-0.0191267	0.0113063	1.24363	0.00818581	0.219553
cg07229688	6.29215	0.00369648	0.829946	18	59564213		1.78492	0.0151738	0.0804648	-2.19476	-0.0169026	0.0329499
cg02596089	6.29208	0.00369668	0.829946	19	47759400	CCDC9	2.51257	0.0442609	0.0153264	-1.40512	-0.0224236	0.166295
cg02159271	6.29046	0.00370146	0.829946	6	35226260	ZNF76	2.2945	0.0296663	0.0260859	-1.67186	-0.0195825	0.100926
cg08043042	6.28978	0.00370346	0.829946	22	29601772	EMID1	2.05833	0.005874	0.0448963	-1.92938	-0.00498802	0.0594852
cg21235334	6.28941	0.00370455	0.829946	20	31351171	DNMT3B	-2.70676	-0.0261562	0.00932541	-3.12641	-0.0273693	0.00297402
cg22623033	6.28895	0.0037059	0.829946	19	3653592	PIP5K1C	-2.87569	-0.029447	0.00595138	-2.98751	-0.0277142	0.00438465
cg03744763	6.28886	0.00370618	0.829946	7	27184737	HOXA5	1.43107	0.0171588	0.158757	-2.49158	-0.0270641	0.0161513
cg07909418	6.28883	0.00370627	0.829946	2	158481014	ACVR1C	2.36692	0.0131743	0.0219318	-1.58594	-0.0079969	0.119186
cg25845374	6.28637	0.00371352	0.830343	2	119981187	STEAP3	-0.982908	-0.00343007	0.330481	2.8069	0.00887379	0.00715884
cg02296583	6.28621	0.00371401	0.830343	1	229478159	C1orf96	0.58596	0.000891447	0.560592	3.46753	0.00477903	0.00110337
cg22548790	6.28605	0.00371448	0.830343	4	87511439		0.592213	0.0039414	0.556431	-3.03336	-0.0182889	0.00386139
cg26341661	6.28531	0.00371665	0.830343	15	52069389	TMOD2	-3.52884	-0.010328	0.000918299	-0.978055	-0.00259322	0.332852
cg12163365	6.2839	0.00372084	0.830343	8	140465582		-2.50764	-0.02182	0.0155169	1.40849	0.0111029	0.1653
cg17988709	6.28289	0.00372381	0.830343	1	117889680		0.563535	0.00364646	0.575641	-3.04747	-0.0178641	0.00371248
cg05341260	6.28256	0.0037248	0.830343	17	37730450		1.00939	0.0175832	0.317745	-2.78891	-0.0440114	0.00751006
cg11351746	6.28222	0.00372581	0.830343	19	34175242	CHST8	3.08025	0.0114987	0.00338703	-0.498717	-0.00168659	0.620211
cg03313574	6.28169	0.00372739	0.830343	11	69484574	ORAOV1	-3.4993	-0.0156937	0.00100342	-0.761861	-0.00309537	0.449795
cg06685080	6.281	0.00372943	0.830343	3	134190981		1.9319	0.021393	0.0591646	3.47364	0.0348469	0.00108343
cg10800346	6.27847	0.00373693	0.831153	13	114829496	RASA3	-3.4913	-0.0635978	0.00102775	-1.84754	-0.0304888	0.070711
cg13453203	6.27833	0.00373735	0.831153	2	159396150	PKP4	-3.54345	-0.0434937	0.000878806	-1.32623	-0.0147473	0.190911
cg26107333	6.27549	0.00374583	0.832562	12	3310269	TSPAN9	-3.53661	-0.0184525	0.000897096	-1.49389	-0.00706122	0.141617
cg22633292	6.27362	0.00375141	0.833326	10	134210861	PWWP2B	-1.61722	-0.00444229	0.112252	2.33621	0.00581359	0.0236148
cg23056047	6.27166	0.00375727	0.834068	2	24346760	LOC375190	1.19919	0.00224939	0.23622	-2.6582	-0.00451706	0.0105801
cg07511008	6.27106	0.00375905	0.834068	15	58902656	ADAM10	-2.83844	-0.0429762	0.00657959	0.926026	0.0127018	0.358971
cg18018990	6.26937	0.00376411	0.834686	7	34335534		2.8557	0.0332163	0.00628115	2.99698	0.0315802	0.00427143
cg25745135	6.26698	0.00377129	0.834686	1	3059820	PRDM16	-3.07465	-0.0146515	0.00344071	-2.76259	-0.011926	0.00805263
cg16160710	6.26661	0.00377241	0.834686	2	165700991		-3.49746	-0.019245	0.00100897	-1.79601	-0.00895296	0.0786594
cg17017284	6.2655	0.00377572	0.834686	1	161128717	USP21	-3.33488	-0.0502154	0.0016325	-0.121924	-0.00166318	0.903458
cg11050482	6.26545	0.00377587	0.834686	5	4101190		2.67671	0.0382945	0.0100846	-1.17019	-0.0151665	0.247585
cg05399320	6.26476	0.00377796	0.834686	11	20623913	SLC6A5	3.53791	0.0434837	0.000893592	1.4056	0.0156507	0.166153
cg09971549	6.26458	0.0037785	0.834686	16	89487322	ANKRD11	-0.564924	-0.00554471	0.574703	3.04188	0.0270472	0.00377081
cg09205083	6.26313	0.00378288	0.834686	16	85674320	KIAA0182	-3.35261	-0.0243373	0.00154988	-2.28727	-0.0150418	0.0265369
cg14853772	6.26262	0.0037844	0.834686	2	9613781	IAH1	2.94753	0.0438573	0.0048944	-0.738086	-0.0099491	0.463983
cg14487292	6.26237	0.00378517	0.834686	17	36105517	HNF1B	3.081	0.0151279	0.00337991	-0.486648	-0.00216469	0.628677
cg26989927	6.26226	0.00378548	0.834686	17	34257435	RDM1	2.93967	0.015523	0.00500077	-0.751744	-0.00359616	0.455801
cg07748583	6.25864	0.00379642	0.836187	7	151157166		2.79557	0.0382014	0.00737829	-0.988799	-0.0122408	0.327619
cg21551979	6.25791	0.00379861	0.836187	11	972057	AP2A2	3.24436	0.015867	0.00212337	2.50464	0.011097	0.0156336
cg00777445	6.25658	0.00380265	0.836187	17	48970357		-3.09642	-0.0490848	0.0032366	-2.72896	-0.0391902	0.00879855
cg01919941	6.25652	0.00380282	0.836187	12	58934471		3.42458	0.0585844	0.00125361	0.434908	0.00674007	0.665539
cg25027689	6.25645	0.00380305	0.836187	7	90892894	FZD1	3.20559	0.0133353	0.00237367	-0.212418	-0.000800528	0.832662
cg05615230	6.25411	0.00381015	0.836392	12	863605	WNK1	3.41824	0.0212226	0.00127737	2.10079	0.011816	0.0408277
cg23347323	6.25358	0.00381175	0.836392	19	45912637	ERCC1	-3.53592	-0.0246064	0.000898959	-1.23801	-0.00780484	0.221611
cg12118504	6.25357	0.0038118	0.836392	6	33265393	RGL2	-1.38794	-0.0152186	0.171435	-3.53527	-0.0351171	0.000900719
cg14752525	6.25266	0.00381454	0.836392	2	223927446		-2.71406	-0.0344575	0.00914892	-3.10602	-0.0357241	0.00315024
cg21994818	6.24911	0.00382537	0.836392	8	96805352		-3.27249	-0.0680911	0.00195754	0.0407569	0.000768256	0.967655
cg14412833	6.24893	0.00382589	0.836392	9	128021077		1.54731	0.0175854	0.128222	-2.38716	-0.0245781	0.0208822
cg23069367	6.24846	0.00382733	0.836392	13	113358319	ATP11A	3.48623	0.0154406	0.00104345	1.82644	0.00732837	0.0738792
cg25194822	6.24564	0.00383595	0.836392	5	113699604	KCNN2	3.33771	0.0174177	0.00161902	0.146175	0.000691047	0.884383
cg15112032	6.24563	0.00383596	0.836392	13	58204365	PCDH17	3.45589	0.015337	0.00114228	0.582064	0.00234015	0.563192
cg25893560	6.24505	0.00383775	0.836392	11	128710122	KCNJ1	-1.53722	-0.0108403	0.130671	2.39429	0.0152958	0.0205236
cg03150647	6.24492	0.00383814	0.836392	16	88761332		-3.06699	-0.00783843	0.00351529	0.505426	0.00117022	0.615526
cg27499820	6.24465	0.00383897	0.836392	13	21296301	IL17D	3.37784	0.0505437	0.00143917	0.275612	0.00373611	0.784005
cg22321572	6.24393	0.00384117	0.836392	6	168225923	C6orf124	-3.51493	-0.0456352	0.00095749	-0.952935	-0.0112083	0.3453
cg22871253	6.24384	0.00384145	0.836392	6	159238744	EZR	3.31837	0.0397432	0.00171313	2.34984	0.0254957	0.0228544
cg15288800	6.24267	0.00384504	0.836392	17	6555742	C17orf100	-0.899911	-0.00782972	0.372569	-3.50849	-0.0276541	0.000976173
cg20869501	6.2426	0.00384524	0.836392	1	216774677	ESRRG	3.52186	0.00715868	0.000937768	1.029	0.00189482	0.308533
cg16924664	6.24138	0.00384899	0.836392	22	36878180	TXN2	-2.44867	-0.0207632	0.0179636	-3.26878	-0.0251098	0.00197868
cg18796027	6.2403	0.00385229	0.836392	6	33375357	KIFC1	-3.22437	-0.0359319	0.00224912	-2.52793	-0.0255207	0.0147474
cg17901858	6.23979	0.00385388	0.836392	1	111062586	KCNA10	-2.74843	-0.0217162	0.00835927	-3.0744	-0.0220065	0.00344308
cg18545991	6.23841	0.0038581	0.836392	15	45740677		-3.13306	-0.0251867	0.00291855	-2.6688	-0.0194362	0.0102937
cg06564860	6.23831	0.00385843	0.836392	10	34926428	PARD3	3.51429	0.0371006	0.00095935	0.961359	0.00919437	0.341092
cg04196516	6.23713	0.00386205	0.836392	16	50667955	NKD1	-2.32797	-0.0156118	0.0240858	-3.32594	-0.0202061	0.00167571
cg04152866	6.23626	0.00386472	0.836392	6	33290977	DAXX	-0.369023	-0.00103689	0.713701	3.13067	0.00796906	0.00293839
cg10219223	6.23609	0.00386525	0.836392	1	6420713	ACOT7	-2.71004	-0.0259906	0.00924563	-3.10222	-0.0269528	0.0031842
cg23491841	6.23505	0.00386845	0.836392	2	242811149	C2orf85	2.20194	0.0289897	0.0324072	3.37691	0.0402763	0.00144313
cg10006442	6.2318	0.00387849	0.836392	20	61518970	DIDO1	-3.45161	-0.0342261	0.00115693	-1.95863	-0.0175947	0.05586
cg09522613	6.23139	0.00387976	0.836392	11	70257555	CTTN	-3.47225	-0.0173164	0.00108794	-0.683793	-0.00308932	0.497327
cg08497530	6.23132	0.00387998	0.836392	16	82660434	CDH13	2.49195	0.00963447	0.0161366	-1.4093	-0.00493611	0.165062
cg01153620	6.23079	0.00388162	0.836392	19	1828388	REXO1	-3.07505	-0.0354465	0.00343681	-2.74278	-0.0286421	0.00848456
cg18707858	6.23072	0.00388182	0.836392	19	13366101	CACNA1A	-3.3597	-0.0249986	0.00151796	-2.24273	-0.0151177	0.029471
cg02218324	6.23054	0.00388239	0.836392	19	46318439	RSPH6A	1.81501	0.0198425	0.075645	-2.14836	-0.0212773	0.0366546
cg22367246	6.22995	0.00388423	0.836392	15	42841112	LRRC57	0.812367	0.00195343	0.42051	-2.89587	-0.00630838	0.00563475
cg05445187	6.22976	0.0038848	0.836392	17	80890588	TBCD	-2.90524	-0.0154273	0.0054932	-2.93246	-0.014107	0.00510036
cg04577497	6.22933	0.00388615	0.836392	12	10766264	MAGOHB	-3.51198	-0.00825164	0.000966019	-0.962787	-0.00204933	0.340382
cg12080812	6.2287	0.0038881	0.836392	11	65336212		-0.902255	-0.00433656	0.371335	2.84156	0.0123727	0.00652471
cg09926867	6.22867	0.00388817	0.836392	10	12680739	CAMK1D	-2.22112	-0.00870711	0.0309961	-3.36747	-0.0119591	0.00148374
cg16627949	6.2281	0.00388996	0.836392	14	21526351	RNASE8	1.75375	0.0179662	0.0857265	-2.20352	-0.0204502	0.0322888
cg16978268	6.2281	0.00388996	0.836392	18	60646671	PHLPP1	-3.12048	-0.0339115	0.00302431	-2.68063	-0.026391	0.00998239
cg24254377	6.22796	0.00389038	0.836392	1	22149967	LDLRAD2	-3.35556	-0.0308562	0.00153654	-0.216559	-0.00180403	0.829451
cg07040244	6.22776	0.00389099	0.836392	1	231555522	EGLN1	1.24101	0.0157596	0.22051	-2.61622	-0.030098	0.0117875
cg14245199	6.22734	0.0038923	0.836392	14	100540291	EVL	-0.862903	-0.00790072	0.392395	2.86511	0.023765	0.00612394
cg09553840	6.22637	0.00389532	0.836578	8	131217021	ASAP1	-3.21692	-0.035719	0.00229779	-2.53166	-0.0254658	0.0146097
cg11177404	6.22393	0.0039029	0.83697	19	49535079	CGB2	-3.03013	-0.0310331	0.00389618	0.566676	0.00525764	0.573521
cg10626682	6.22338	0.00390461	0.83697	21	31661731	KRTAP25-1	-3.29391	-0.0192395	0.00183962	-2.38619	-0.0126264	0.0209317
cg21360245	6.22274	0.00390662	0.83697	3	185643364	TRA2B	-3.36297	-0.0193575	0.0015035	-2.22754	-0.0116157	0.030536
cg08683012	6.22244	0.00390753	0.83697	11	78387252	ODZ4	0.707515	0.00247412	0.482598	-2.9539	-0.00935779	0.00480955
cg04882213	6.22223	0.00390821	0.83697	8	61880392		-3.43193	-0.0505793	0.0012266	-0.502594	-0.00671034	0.617501
cg03172996	6.22163	0.00391008	0.83697	2	152955498	CACNB4	0.883505	0.00508775	0.381278	3.50071	0.0182627	0.000999191
cg01655958	6.21812	0.00392102	0.838194	14	73709663	PAPLN	-0.533145	-0.00524105	0.596343	3.04583	0.0271251	0.00372946
cg15632675	6.21711	0.00392418	0.838194	11	69933978	ANO1	-3.14722	-0.0436757	0.00280369	0.321921	0.00404719	0.748882
cg22726155	6.21604	0.00392754	0.838194	21	45575559		2.19426	0.0255921	0.032988	3.37336	0.0356429	0.00145824
cg06407434	6.21581	0.00392825	0.838194	22	34046529	LARGE	-0.296209	-0.00557358	0.768322	-3.37623	-0.0575521	0.00144599
cg00698584	6.2149	0.00393111	0.838194	12	123459304	OGFOD2	3.52124	0.0114722	0.000939512	1.45734	0.00430133	0.151402
cg09100271	6.21468	0.0039318	0.838194	8	48675911		1.95758	0.0392675	0.0559868	-2.00707	-0.0364727	0.0502757
cg01074318	6.21377	0.00393465	0.838194	3	191823430		3.32449	0.0256847	0.0016828	2.31283	0.0161877	0.0249729
cg10139947	6.21115	0.0039429	0.838194	2	105274698		-2.85688	-0.0445023	0.00626125	0.869236	0.0122665	0.388956
cg09018441	6.21082	0.00394393	0.838194	3	119188115	KTELC1	2.86766	0.0111618	0.00608195	2.95973	0.0104364	0.00473324
cg13483953	6.21078	0.00394406	0.838194	6	23408789		3.41417	0.0202239	0.00129283	0.441822	0.00237093	0.660562
cg14018024	6.20991	0.00394679	0.838194	9	133908909	LAMC3	-3.38823	-0.0583784	0.00139579	-2.14717	-0.0335149	0.0367545
cg20826442	6.20968	0.00394751	0.838194	7	81305782		3.52358	0.0278195	0.000932931	1.35214	0.00967114	0.18254
cg23323669	6.20793	0.00395302	0.838194	6	31126866	CCHCR1	3.51646	0.0435067	0.000953116	1.08403	0.0121503	0.283655
cg14460968	6.20683	0.0039565	0.838194	18	57026758	LMAN1	0.599722	0.0016519	0.551455	3.44922	0.0086069	0.00116517
cg23740758	6.20641	0.00395785	0.838194	6	11324433	NEDD9	-3.29419	-0.041089	0.0018381	-0.0491374	-0.000555241	0.96101
cg24326501	6.20627	0.00395828	0.838194	1	6845219	CAMTA1	-1.95448	-0.00437739	0.0563631	-3.44457	-0.00698894	0.00118141
cg09235583	6.20619	0.00395853	0.838194	6	30711141	IER3	-3.19891	-0.0224035	0.00241956	-2.54893	-0.016172	0.0139878
cg01838728	6.20608	0.00395888	0.838194	15	36131223		3.52056	0.0648399	0.00094144	1.41837	0.0236654	0.162411
cg06420834	6.20594	0.00395933	0.838194	20	35169380	MYL9	-3.25924	-0.0472669	0.00203406	-2.44218	-0.0320857	0.0182532
cg01040786	6.20542	0.00396097	0.838194	5	78043895		3.27903	0.0221026	0.00192079	0.00777182	4.74584e-05	0.993831
cg17540545	6.20438	0.00396425	0.838194	19	35630355	FXYD1	-3.38552	-0.0440629	0.00140698	-2.14966	-0.025346	0.0365463
cg02226672	6.20384	0.00396594	0.838194	16	68398533	SMPD3	-2.20002	-0.0321486	0.0325513	-3.36709	-0.0445742	0.00148538
cg05012661	6.20223	0.00397106	0.838194	4	6891264		-2.80504	-0.0541516	0.00719443	-3.01193	-0.0526757	0.00409818
cg13905081	6.20209	0.00397151	0.838194	9	140199209		-3.38857	-0.0243291	0.00139438	-0.352945	-0.00229566	0.725644
cg00706282	6.20126	0.00397412	0.838194	2	160471856	BAZ2B	-3.01306	-0.0165825	0.00408539	-2.80323	-0.0139763	0.00722921
cg07568418	6.2011	0.00397464	0.838194	1	24194974	FUCA1	-1.22603	-0.00375204	0.226048	2.61943	0.00726217	0.011691
cg04300115	6.20074	0.00397579	0.838194	20	62200199	PRIC285	-2.28751	-0.0244747	0.0265215	1.64895	0.0159829	0.105554
cg18659081	6.20027	0.00397727	0.838194	22	44588350	PARVG	-2.83615	-0.0408949	0.00662008	-2.98381	-0.0389765	0.00442971
cg19824388	6.19853	0.0039828	0.838194	19	50192542	C19orf76	-0.200409	-0.00130855	0.84199	3.19538	0.0189012	0.00244416
cg14550338	6.19835	0.00398338	0.838194	10	106097511		1.97721	0.00403304	0.0536587	3.43618	0.00634965	0.00121119
cg02696067	6.19834	0.0039834	0.838194	6	30850977	DDR1	-0.66431	-0.0106503	0.509606	2.97127	0.0431546	0.00458534
cg10832788	6.19788	0.00398487	0.838194	6	164033276		-3.47807	-0.0228312	0.0010692	-0.770355	-0.00458115	0.444788
cg13747145	6.19661	0.00398889	0.83842	3	33261000	SUSD5	2.87539	0.0208973	0.00595615	-0.831731	-0.00547605	0.409596
cg11658781	6.19618	0.00399027	0.83842	11	73241335	FAM168A	-3.52011	-0.0378655	0.000942726	-1.32646	-0.0129263	0.190837
cg02916332	6.19296	0.00400055	0.838444	7	27183591	HOXA5	2.38698	0.052736	0.0208912	-1.52749	-0.0305723	0.13307
cg05938007	6.19262	0.00400164	0.838444	2	27994018	MRPL33	3.22066	0.046729	0.00227323	-0.135241	-0.00177763	0.892975
cg04776489	6.19228	0.00400271	0.838444	22	22597965	VPREB1	3.42763	0.0320877	0.00124233	2.00175	0.0169765	0.0508639
cg23884423	6.19124	0.00400604	0.838444	11	80527133		-2.07792	-0.0371695	0.042977	1.87703	0.0304172	0.0664749
cg03235479	6.18957	0.00401137	0.838444	2	1859146	MYT1L	-1.42883	-0.0227834	0.159398	2.46474	0.0356043	0.0172643
cg10954251	6.18898	0.00401329	0.838444	2	162272400	TBR1	0.250636	0.000934314	0.803144	3.35567	0.0113324	0.00153604
cg16973568	6.18833	0.00401537	0.838444	15	28259937	OCA2	-0.466468	-0.00174277	0.642948	-3.41427	-0.0115561	0.00129245
cg01349856	6.1881	0.00401608	0.838444	15	74220517	LOXL1	2.99688	0.0140351	0.0042726	-0.611708	-0.00259527	0.543559
cg19747992	6.18806	0.00401622	0.838444	1	11713643	FBXO44	-1.3658	-0.0110968	0.178239	-3.5171	-0.0258874	0.000951275
cg19043800	6.18787	0.00401685	0.838444	13	37702050		3.35205	0.0383581	0.00155242	2.22506	0.0230665	0.0307127
cg14990413	6.18745	0.00401816	0.838444	2	7174685	RNF144A	1.60572	0.0265098	0.114761	-2.32041	-0.0347051	0.024525
cg22686523	6.186	0.00402284	0.838444	17	26940926	FLJ25006	-3.14194	-0.0248377	0.00284601	-2.62558	-0.0188032	0.0115079
cg03024742	6.18559	0.00402414	0.838444	7	154863244	HTR5A	1.86622	0.0241016	0.0680018	-2.08645	-0.0244109	0.0421643
cg01578324	6.18481	0.00402666	0.838444	6	31704774	CLIC1	0.144475	0.00111878	0.885718	-3.21486	-0.0225531	0.00231142
cg14309283	6.18414	0.00402883	0.838444	6	33282890	ZBTB22	-0.519643	-0.010606	0.605652	-3.4257	-0.0633417	0.00124944
cg14522803	6.18377	0.00403	0.838444	11	818834	PNPLA2	-2.78864	-0.0273484	0.00751537	-3.01783	-0.0268119	0.00403165
cg26339162	6.18287	0.00403289	0.838444	14	68509470	RAD51L1	1.37946	0.0117964	0.174015	-2.50095	-0.0193747	0.0157785
cg26007445	6.18242	0.00403435	0.838444	17	62287566	TEX2	0.565884	0.00340671	0.574055	3.43553	0.0187367	0.00121356
cg23180941	6.18162	0.00403693	0.838444	5	169648318		-1.89131	-0.00966441	0.0645017	-3.45189	-0.0159794	0.00115597
cg05174899	6.18156	0.00403712	0.838444	17	34958169	MRM1	3.26637	0.00949106	0.00199254	-0.00950693	-2.50255e-05	0.992453
cg03400060	6.1808	0.00403958	0.838444	5	78365801	BHMT2	1.56472	0.022678	0.124084	-2.35277	-0.0308916	0.0226936
cg04592811	6.17974	0.004043	0.838444	17	16200581	PIGL	-1.81316	-0.0270258	0.0759345	-3.46762	-0.0468238	0.00110305
cg03502446	6.17871	0.00404631	0.838444	12	102513777	NUP37	-1.57436	-0.00206544	0.12184	2.34414	0.00278603	0.0231697
cg02965699	6.1784	0.00404734	0.838444	11	46141172	PHF21A	1.14808	0.00715067	0.256508	3.51186	0.0198154	0.000966365
cg07520810	6.17834	0.0040475	0.838444	10	63809149	ARID5B	3.01086	0.0348042	0.00411036	2.79409	0.02926	0.00740736
cg03783039	6.17804	0.0040485	0.838444	4	184401720		-2.84561	-0.0175121	0.0064541	-2.96528	-0.0165318	0.00466156
cg10752508	6.17798	0.00404868	0.838444	3	98313516	CPOX	-3.36713	-0.0620691	0.00148524	-2.1764	-0.0363451	0.0343746
cg16625119	6.17635	0.00405397	0.839091	16	86653176		2.66746	0.0211316	0.0103294	-1.14758	-0.00823584	0.256716
cg03142411	6.17479	0.00405901	0.839094	4	3375410	RGS12	2.05319	0.00614909	0.0454125	3.40712	0.00924403	0.00132009
cg03656167	6.17384	0.0040621	0.839094	3	159327290	SCHIP1	-2.51057	-0.0170131	0.0154034	-3.20941	-0.0197028	0.00234787
cg04712321	6.17373	0.00406245	0.839094	8	23312916	ENTPD4	3.10238	0.0321891	0.00318275	-0.393938	-0.00370283	0.695336
cg02548238	6.17367	0.00406263	0.839094	5	121413050	LOX	-0.850971	-0.00259031	0.398925	2.85766	0.00788027	0.00624803
cg23511285	6.17019	0.00407396	0.839139	19	48205761	GLTSCR1	-2.94097	-0.0365153	0.00498311	-2.8679	-0.0322582	0.00607798
cg01023672	6.17003	0.00407447	0.839139	12	47477223		-3.4603	-0.0580027	0.00112737	-1.83505	-0.0278659	0.0725727
cg24796403	6.16967	0.00407564	0.839139	3	61237172	FHIT	3.19986	0.0118899	0.00241296	-0.17131	-0.000576664	0.864686
cg02459569	6.16877	0.00407856	0.839139	1	150944634	LASS2	-3.03603	-0.0347292	0.00383273	-2.75884	-0.0285895	0.00813282
cg03103158	6.16844	0.00407966	0.839139	8	28748202	INTS9	2.79822	0.0272786	0.00732631	3.003	0.0265208	0.00420085
cg15744492	6.16788	0.00408149	0.839139	19	55880984	IL11	3.29325	0.0248908	0.00184312	0.0754754	0.000516787	0.940144
cg20160996	6.16705	0.00408419	0.839139	11	63990575	FERMT3	-3.49623	-0.0192485	0.00101269	-1.59445	-0.00795241	0.117266
cg11612617	6.16625	0.00408679	0.839139	12	102872937	IGF1	0.666543	0.00649009	0.508191	3.45151	0.0304456	0.00115727
cg05996789	6.16561	0.00408888	0.839139	4	186063110	SLC25A4	1.62675	0.0129403	0.110205	3.49217	0.0251658	0.00102506
cg16680873	6.16528	0.00408997	0.839139	7	1798869		1.25425	0.0156535	0.215701	3.51127	0.0396992	0.000968074
cg06911187	6.16448	0.00409257	0.839139	17	80988709	B3GNTL1	-3.209	-0.0279604	0.00235059	0.145641	0.00114961	0.884802
cg23744638	6.16435	0.004093	0.839139	11	10323902		-3.29216	-0.0301908	0.00184897	-2.34565	-0.0194872	0.0230856
cg00066805	6.1627	0.00409842	0.839139	6	169559396		-3.20229	-0.0150273	0.00239623	-2.51552	-0.010694	0.0152139
cg05006142	6.16264	0.00409859	0.839139	6	170536124		-3.48975	-0.0497298	0.00103253	-0.926484	-0.0119606	0.358735
cg05658046	6.162	0.00410068	0.839139	6	32163730	GPSM3	3.50508	0.0124806	0.000986215	1.47098	0.00474499	0.147691
cg24481594	6.16195	0.00410087	0.839139	1	2190850	SKI	1.11421	0.0100415	0.270626	3.50552	0.0286205	0.000984911
cg07829001	6.16191	0.00410099	0.839139	1	6005092	NPHP4	0.636384	0.00636599	0.527488	3.44455	0.0312156	0.00118147
cg05802386	6.16132	0.00410291	0.839139	1	43422920	SLC2A1	-0.00491333	-5.43862e-05	0.9961	3.26271	0.0327178	0.00201374
cg18131689	6.16065	0.00410513	0.839139	11	22214333	ANO5	3.245	0.0279148	0.00211946	2.43766	0.018997	0.0184574
cg12766231	6.16036	0.00410606	0.839139	19	56249891	NLRP9	-0.308391	-0.00193258	0.759092	3.13827	0.0178163	0.00287582
cg01795959	6.15827	0.00411294	0.839391	1	47486850		-2.17945	-0.0240787	0.0341342	1.75683	0.0175837	0.0851934
cg02253701	6.15797	0.00411391	0.839391	1	31627614		-0.920412	-0.00389267	0.361867	-3.48777	-0.013363	0.00103865
cg13151140	6.15739	0.00411584	0.839391	3	10290897	TATDN2	1.7042	0.0055214	0.0946772	3.47935	0.0102122	0.00106512
cg17458693	6.15735	0.00411595	0.839391	12	6543527		1.1783	0.0137824	0.244367	3.5072	0.037164	0.000979961
cg11479695	6.15585	0.00412088	0.839687	15	58496278		3.49882	0.0207854	0.00100488	1.04028	0.00559862	0.303315
cg10044101	6.15487	0.00412414	0.839687	6	133084289	VNN2	2.77838	0.0610467	0.00772296	-0.971009	-0.019328	0.336313
cg00244776	6.15462	0.00412494	0.839687	6	30883192	VARS2	-3.50415	-0.0539339	0.000988942	-1.44976	-0.0202146	0.153498
cg27176357	6.15351	0.00412862	0.839687	19	57702500	ZNF264	3.50671	0.0649934	0.000981402	1.38228	0.023209	0.173155
cg20580913	6.15319	0.00412967	0.839687	6	1599288		-3.42154	-0.0342721	0.00126496	-0.537878	-0.00488084	0.593096
cg20441506	6.15279	0.00413097	0.839687	2	206188504	PARD3B	3.02252	0.0268445	0.00397952	2.76696	0.0222629	0.00796014
cg12939390	6.15208	0.00413334	0.839687	2	45795647	SRBD1	-3.45951	-0.0571165	0.00113004	-0.732857	-0.0109612	0.467137
cg14340463	6.14997	0.00414032	0.839687	19	58665643		3.46296	0.046655	0.00111848	0.757177	0.00924145	0.45257
cg12707926	6.14985	0.00414069	0.839687	16	85363117		-3.50585	-0.0458772	0.000983932	-1.20199	-0.0142495	0.235143
cg03934069	6.14957	0.00414162	0.839687	1	109420722	GPSM2	-2.22337	-0.014106	0.030834	-3.33962	-0.0191947	0.00161
cg22167400	6.14792	0.00414709	0.839687	17	26633978	FLJ40504	3.40812	0.0350452	0.00131621	0.485765	0.00452515	0.629299
cg12956304	6.14784	0.00414736	0.839687	14	78814589		0.242666	0.00286533	0.809277	-3.16392	-0.0338442	0.00267375
cg14155174	6.14686	0.00415062	0.839687	15	21940192	LOC646214	-0.0963956	-0.000997974	0.9236	-3.29489	-0.0309027	0.00183434
cg26538140	6.14563	0.00415471	0.839687	12	6996791		-2.4848	-0.034251	0.0164264	-3.21357	-0.0401295	0.00231998
cg13152690	6.14513	0.00415636	0.839687	14	91695017		2.02074	0.0199526	0.0487889	3.40705	0.0304761	0.00132038
cg01410876	6.14435	0.00415897	0.839687	19	49004716	LMTK3	-3.40157	-0.0377668	0.00134192	-2.03858	-0.0205046	0.0469069
cg01142676	6.14413	0.0041597	0.839687	11	117695591	FXYD2	-3.36494	-0.0444742	0.00149482	-2.15086	-0.0257534	0.0364462
cg09025625	6.14403	0.00416003	0.839687	1	154942509	SHC1	-2.15764	-0.0194835	0.0358853	-3.36248	-0.0275068	0.00150563
cg26272651	6.14349	0.00416182	0.839687	8	1971644		-3.43618	-0.0449474	0.0012112	-0.619246	-0.00733809	0.538623
cg03646234	6.1425	0.0041651	0.839687	3	46743078	TMIE	2.03104	0.00989433	0.0476942	3.40319	0.0150192	0.00133549
cg14705155	6.14222	0.00416606	0.839687	6	167490980		-0.343715	-0.00169056	0.732531	-3.37011	-0.0150165	0.00147227
cg26585899	6.1419	0.0041671	0.839687	16	71914820	ATXN1L	-1.80848	-0.0259679	0.0766704	-3.45682	-0.0449668	0.00113912
cg02986733	6.14189	0.00416713	0.839687	6	41738046	FRS3	-1.31107	-0.0154045	0.195944	2.54072	0.0270439	0.0142803
cg16935075	6.1409	0.00417044	0.839919	11	18062359	TPH1	-3.10961	-0.0340303	0.00311849	0.359783	0.0035669	0.720556
cg23768829	6.1351	0.00418982	0.841712	10	8089653		-1.22383	-0.016296	0.226867	2.60235	0.0313917	0.0122135
cg01304198	6.13292	0.00419714	0.841712	5	41925698	FBXO4	1.68847	0.00374193	0.0976759	-2.23273	-0.00448259	0.0301683
cg12714665	6.13253	0.00419845	0.841712	11	15739896		3.39445	0.0498991	0.00137043	2.04944	0.027293	0.0457922
cg02639095	6.13241	0.00419886	0.841712	9	15307873	TTC39B	-1.89056	-0.0166502	0.0646048	-3.43658	-0.0274188	0.00120978
cg24104608	6.13174	0.00420109	0.841712	6	170461816		-1.46354	-0.0133423	0.149705	2.42057	0.0199911	0.019248
cg08594651	6.13174	0.00420109	0.841712	11	47415397		-2.52506	-0.0336639	0.0148541	-3.18482	-0.0384654	0.00251904
cg23598886	6.13135	0.0042024	0.841712	18	12777645		-0.242118	-0.00404671	0.809699	-3.33779	-0.050539	0.00161864
cg01892547	6.131	0.0042036	0.841712	3	47040292	NBEAL2	-2.9358	-0.0168454	0.005054	-2.85434	-0.0148372	0.00630429
cg24865637	6.13027	0.00420604	0.841712	17	39943175	JUP	2.97387	0.00836805	0.00455272	-0.625644	-0.00159486	0.534452
cg13413384	6.12986	0.00420744	0.841712	9	137302231	RXRA	-2.07306	-0.0169469	0.0434468	-3.38626	-0.0250779	0.00140393
cg09389931	6.12832	0.0042126	0.841712	14	103748217		2.56092	0.0289191	0.0135703	3.16145	0.032342	0.00269261
cg00579960	6.1281	0.00421334	0.841712	21	33102593	SFRS15	3.40654	0.0376389	0.00132234	2.00312	0.0200504	0.050712
cg17994139	6.12785	0.00421418	0.841712	7	27187556	HOXA6	1.97375	0.0164674	0.0540625	-1.96324	-0.0148388	0.0553068
cg25849265	6.12689	0.00421742	0.841712	3	47205643	SETD2	-3.43931	-0.0136521	0.0012	-0.65823	-0.00236699	0.513471
cg14418633	6.12605	0.00422028	0.841712	1	2005489	PRKCZ	2.53095	0.00439121	0.0146361	-1.31811	-0.00207179	0.193595
cg10583992	6.12568	0.00422153	0.841712	11	60609785	CCDC86	-2.16222	-0.00366465	0.0355109	-3.35464	-0.00515074	0.00154069
cg02413326	6.12565	0.00422161	0.841712	21	41027785	B3GALT5	0.121359	0.000688227	0.903903	3.29772	0.016942	0.00181935
cg06299307	6.12559	0.00422183	0.841712	16	10133466	GRIN2A	2.8893	0.0227018	0.00573617	2.89951	0.0206388	0.00557943
cg10240150	6.12504	0.00422367	0.841712	2	204570067	CD28	2.42168	0.0205839	0.0191959	3.24031	0.0249511	0.00214829
cg18199807	6.12476	0.00422463	0.841712	10	106074281	ITPRIP	2.72523	0.0160933	0.00888507	3.04416	0.0162856	0.00374684
cg22011526	6.1245	0.00422551	0.841712	6	36857605	C6orf89	-3.05043	-0.0484351	0.00368186	-2.71707	-0.0390834	0.00907709
cg10481617	6.12405	0.00422704	0.841712	6	12789309	PHACTR1	1.47939	0.00839291	0.145438	3.49344	0.0179546	0.0010212
cg22027766	6.12207	0.00423373	0.842354	18	23713928	PSMA8	2.01023	0.0316127	0.0499278	-1.92447	-0.027417	0.0601122
cg06649191	6.12075	0.00423821	0.842354	17	42908211	GJC1	-2.83202	-0.0147943	0.00669381	-2.95183	-0.0139695	0.00483693
cg22791632	6.12065	0.00423855	0.842354	19	12075848	ZNF763	-1.39357	-0.00273501	0.169737	2.47216	0.00439541	0.0169502
cg19341652	6.12053	0.00423894	0.842354	6	116600143	DSE	2.94042	0.0542623	0.00499059	-0.682239	-0.0114056	0.4983
cg18464274	6.11899	0.00424418	0.842476	12	42537617	GXYLT1	0.463816	0.00554959	0.644833	-3.05405	-0.0331042	0.00364491
cg24830101	6.11745	0.00424941	0.842476	11	2339155	TSPAN32	-3.4541	-0.0290311	0.00114838	-1.78269	-0.0135736	0.0808324
cg13918544	6.11724	0.00425011	0.842476	19	50921232	POLD1	-3.07639	-0.0237092	0.00342398	-2.67888	-0.0187035	0.0100279
cg03694466	6.11712	0.00425054	0.842476	6	31409757		2.13567	0.0227671	0.0377292	-1.79088	-0.0172955	0.0794902
cg22517356	6.1166	0.00425229	0.842476	1	1361216	TMEM88B	2.01596	0.0217676	0.049304	3.39915	0.0332499	0.00135153
cg06019229	6.11635	0.00425314	0.842476	5	61601629	KIF2A	3.37034	0.00844263	0.00147128	2.10826	0.00478432	0.0401462
cg18833928	6.1146	0.00425911	0.842476	7	38357684		-3.13637	-0.0404013	0.0028913	-2.59147	-0.0302418	0.012557
cg02976843	6.11439	0.00425983	0.842476	17	2843257	RAP1GAP2	-3.08537	-0.0433131	0.00333872	-2.66503	-0.0338927	0.0103948
cg01655008	6.1136	0.0042625	0.842476	14	93652954	C14orf109	-3.42244	-0.0514879	0.00126159	-1.92505	-0.0262364	0.0600385
cg01559901	6.11336	0.00426334	0.842476	19	12624832	ZNF709	-3.02548	-0.0482772	0.0039469	-2.74257	-0.0396459	0.00848926
cg03883572	6.11315	0.00426404	0.842476	5	66461884	MAST4	-2.2868	-0.0297075	0.0265666	1.61919	0.0190558	0.111826
cg03490289	6.1123	0.00426694	0.842476	8	49729253		1.08077	0.00163409	0.285092	-2.69493	-0.00369134	0.00961763
cg01825806	6.11185	0.00426848	0.842476	6	90594966		3.49588	0.0175586	0.00101377	1.33228	0.00606211	0.18893
cg04663487	6.11058	0.00427284	0.842476	7	115670804	TFEC	2.62865	0.0151857	0.0114175	-1.17683	-0.006159	0.244947
cg24341515	6.1094	0.00427686	0.842476	13	97884379	MBNL2	-1.02545	-0.00553558	0.310188	-3.48471	-0.0170415	0.00104819
cg17470143	6.10906	0.00427802	0.842476	13	36706433	DCLK1	1.13156	0.0105953	0.263327	-2.65959	-0.0225602	0.010542
cg14662750	6.10823	0.00428089	0.842476	6	15280024	JARID2	-2.97252	-0.0432234	0.00456961	-2.80269	-0.03692	0.0072396
cg01646461	6.10724	0.00428428	0.842476	6	167536086	CCR6	3.43642	0.0297877	0.00121036	1.85557	0.0145714	0.0695343
cg24876164	6.10706	0.0042849	0.842476	17	47113457	IGF2BP1	1.94694	0.0136637	0.0572862	-1.9833	-0.0126095	0.0529529
cg09583024	6.1063	0.00428751	0.842476	16	67682005	RLTPR	-3.46114	-0.0181771	0.00112457	-1.72146	-0.00819017	0.0914766
cg07406897	6.10599	0.00428856	0.842476	17	27347178		1.6076	0.0141519	0.114349	-2.29451	-0.0182987	0.0260849
cg03472000	6.1059	0.00428888	0.842476	10	118084320	C10orf96	2.52518	0.0398766	0.0148495	-1.31808	-0.0188565	0.193605
cg10288784	6.10573	0.00428946	0.842476	9	133711284	ABL1	1.82476	0.00542677	0.0741362	-2.10064	-0.00565951	0.0408411
cg04283392	6.10504	0.00429182	0.842514	3	196366369	LRRC33	1.63379	0.00863565	0.108712	-2.27185	-0.0108785	0.027522
cg19748341	6.1037	0.00429644	0.84296	17	48503357	ACSF2	-0.0413979	-9.9022e-05	0.967147	-3.26421	-0.00707333	0.00200503
cg07186765	6.10297	0.00429894	0.84296	7	30633504	GARS	2.96536	0.0185285	0.00466056	-0.627749	-0.00355339	0.533083
cg11669877	6.10249	0.0043006	0.84296	1	204043026	SOX13	3.25246	0.0100906	0.00207428	2.38176	0.00669411	0.0211579
cg12976641	6.10162	0.00430359	0.843119	17	76374444	PGS1	3.33245	0.00640997	0.00164413	0.250668	0.000436802	0.803119
cg25076597	6.10031	0.0043081	0.843578	10	134150581	LRRC27	-1.68699	-0.0356996	0.0979616	2.22413	0.0426386	0.0307794
cg16679343	6.09821	0.00431536	0.844171	1	1052949	C1orf159	-2.00196	-0.0171937	0.0508411	-3.39717	-0.0264316	0.00135945
cg11636504	6.09752	0.00431774	0.844171	2	99439883	C2orf55	-3.34172	-0.0284565	0.00160013	-2.17143	-0.0167513	0.0347694
cg12994657	6.09683	0.00432011	0.844171	7	77801448	MAGI2	-2.92745	-0.0320183	0.0051707	0.694034	0.00687674	0.490938
cg17725461	6.09588	0.00432343	0.844171	19	14117250	RFX1	3.40496	0.00789371	0.00132853	1.97094	0.00413938	0.0543928
cg14362920	6.09559	0.00432443	0.844171	7	157332376	PTPRN2	-0.642924	-0.00186005	0.523271	-3.4279	-0.00898436	0.00124131
cg18589874	6.09516	0.00432591	0.844171	11	47608310	FAM180B	-3.01967	-0.019017	0.00401117	-2.74011	-0.015633	0.00854458
cg25680486	6.09502	0.0043264	0.844171	7	100203114	PCOLCE	-2.81966	-0.0114178	0.00691898	-2.95145	-0.0108271	0.00484206
cg04599785	6.09385	0.00433044	0.844171	11	119747707		1.92616	0.0175419	0.0598957	-1.99958	-0.0164974	0.0511059
cg19726964	6.09208	0.00433658	0.844171	6	168941718	SMOC2	-3.19149	-0.0428287	0.00247148	0.141371	0.00171868	0.888156
cg13927769	6.09188	0.00433728	0.844171	9	101740711	COL15A1	1.68241	0.0210232	0.0988518	3.46265	0.0391984	0.00111951
cg08362738	6.09186	0.00433735	0.844171	11	27722636	BDNF	-0.897549	-0.00240085	0.373815	2.80694	0.00680193	0.0071581
cg27112062	6.09115	0.00433983	0.844171	3	48456733	PLXNB1	3.28474	0.0234978	0.00188926	0.110094	0.00071348	0.912785
cg14594876	6.09041	0.00434238	0.844171	20	32031951	SNTA1	1.89483	0.00694265	0.0640233	-2.02906	-0.00673508	0.0479031
cg24366314	6.09029	0.0043428	0.844171	13	88329680	SLITRK5	2.47155	0.0454935	0.0169756	-1.38293	-0.0230607	0.172957
cg09179845	6.08974	0.00434474	0.844171	5	40909532	C7	3.28078	0.0588397	0.00191108	2.31276	0.0375766	0.0249769
cg20026673	6.08895	0.00434749	0.844171	7	6389919	C7orf70	2.40213	0.0170756	0.020135	-1.47093	-0.00947249	0.147704
[truncated: 2,257 more rows]
