# Supplementary material for: Genome-wide methylomic analysis in individuals with HNF1B intragenic mutation and 17q12 microdeletion
Source: Clin Epigenetics. 2018 Jul 18;10:97. doi: 10.1186/s13148-018-0530-z (PMC6052548; doi:10.1186/s13148-018-0530-z)
Supplement: Supplementary file 4 — Table S3. Probes that are significantly differentaly methylated in both of the separate group analyses (note that all probes are in the same direction in both analyses). (XLSX 19 kb) [file 13148_2018_530_MOESM4_ESM.xlsx]

## Sheet: Signifcant both grps pval<0.01
Table S3: Probes that are significantly differentaly methylated in both of the separate group analysis, note that all probes are in the same direction in both analyses.
IlmnID	anovaP	F	qvals	CHR	MAPINFO	UCSC RefGene Annotation	GREAT Annotation (TSS)	17q12 Del v Ctrl			HNF1B Mtn v Ctrl			17q12 Del Mean	HNF1B mtn Mean	Ctrl Mean	Gene information
								P-value	T Statistic	Coefficient	P-value	T Statistic	Coefficient
cg19341901	9.3727e-06	14.8003	0.0613751	7	149580879		ATP6V0E2 (+10823), ACTR3C (+439878)	2.30715e-06	-5.34983	-0.0508245	0.00576508	-2.88744	-0.0248507	0.747833	0.766919	0.789039	Multisubunit vacuolar-type proton pumps, or H(+)-ATPases, acidify various intracellular compartments, such as vacuoles, clathrin-coated and synaptic .ATP6V0E2 (ATPase H+ Transporting V0 Subunit E2) is a Protein Coding gene. Among its related pathways are Insulin receptor recycling and Metabolismvesicles, endosomes, lysosomes, and chromaffin granules. H(+)-ATPases are also found in plasma membrane…
cg06323521	2.18427e-05	13.4663	0.130772	1	27710217	CD164L2	CD164L2 (-413)	1.70149e-05	-4.76875	-0.0392315	0.000622264	-3.65717	-0.0272564	0.716258	0.722422	0.747608	CD164L2 (CD164 Molecule Like 2) is a Protein Coding gene. An important paralog of this gene is CD164.
cg01445838	2.86707e-05	13.0471	0.148341	6	144286805	PLAGL1	PLAGL1 (+42735), PHACTR2 (+287704)	5.38371e-05	-4.42455	-0.0636653	0.000212921	-4.00082	-0.0521525	0.601181	0.620833	0.665713	In addition, overexpression of this gene during fetal development is thought to be the causal factor for transient neonatal diabetes mellitus (TNDM)
cg17933936	3.37085e-05	12.7999	0.16341	1	226885709	ITPKB	ITPKB (+41166), C1orf95 (+149209)	3.12133e-05	4.58848	0.0343309	0.000598949	3.66965	0.0248733	0.7911	0.770668	0.752238	The protein encoded by this protein regulates inositol phosphate metabolism by phosphorylation of second messenger inositol 1,4,5-trisphosphate to Ins(1,3,4,5)P4. The activity of this encoded protein is responsible for regulating the levels of a large number of inositol polyphosphates that are important in cellular signaling. Both calcium/calmodulin and protein phosphorylation mechanisms control …
cg06095631	3.64067e-05	12.6828	0.171434	10	4230707		AKR1E2 (-637694), KLF6 (-403235)	1.10365e-05	-4.89613	-0.0220432	0.00560456	-2.89785	-0.0118193	0.853348	0.865239	0.875063	aldo-keto reductase superfamily.
cg00754896	4.35042e-05	12.4135	0.197679	17	76227255	LOC283999	TMEM235 (-135)	6.4958e-05	-4.3676	-0.0281797	0.000358109	-3.83591	-0.0224209	0.688465	0.706783	0.721812	TMEM235 (Transmembrane Protein 235) is a Protein Coding gene. GO annotations related to this gene include structural molecule activity. An important paralog of this gene is TMEM114.
cg06750038	4.59514e-05	12.3311	0.198534	16	87425101	FBXO31;MAP1LC3B	MAP1LC3B (-699)	0.000103904	-4.22395	-0.0405798	0.000226316	-3.98162	-0.0346533	0.533867	0.539721	0.570057	Diseases associated with FBXO31 include mental retardation, autosomal recessive 45 and intellectual disability. Among its related pathways are Immune System and Antigen processing- Ubiquitination and Proteasome degradation. GO annotations related to this gene include cyclin binding.	subunit of neuronal microtubule-associated MAP1A and MAP1B proteins, which are involved in microtubule assembly and important for neurogenesisporadic Pheochromocytoma
cg20242427	4.85723e-05	12.2478	0.205618	11	61115736	DAK	DDB1 (-15071), CYBASC3 (+8624)	0.000248603	-3.95198	-0.0457398	0.000103964	-4.22377	-0.0442865	0.40821	0.45801	0.475239	TKFC (Triokinase And FMN Cyclase) is a Protein Coding gene. Among its related pathways are Carbon metabolism and Fructose and mannose metabolism
cg20945853	5.01245e-05	12.2007	0.206311	5	133406542		VDAC1 (-65719), TCF7 (-43859)	0.00248764	-3.18921	-0.0265213	2.29114e-05	-4.68062	-0.035262	0.187641	0.194592	0.22119	VDAC1 (Voltage Dependent Anion Channel 1) is a Protein Coding gene. Diseases associated with VDAC1 include cystic fibrosis and gerstmann-straussler disease. Among its related pathways are Calcium signaling pathway and cGMP-PKG signaling pathway.
cg02685436	5.67988e-05	12.0139	0.229921	11	125616118	PATE1	PATE1 (-69)	3.63347e-05	-4.54299	-0.0227342	0.00142076	-3.38221	-0.0153331	0.817251	0.820127	0.836655	PATE1 (Prostate And Testis Expressed 1) is a Protein Coding gene.
cg13724732	6.44923e-05	11.8251	0.238203	2	53731598		CHAC2 (-263330)	2.14463e-05	4.70023	0.0516509	0.00574417	2.88878	0.0287585	0.757567	0.735895	0.707706	CHAC2 (ChaC, Cation Transport Regulator Homolog 2 (E. Coli)) is a Protein Coding gene. Among its related pathways are Phase II conjugation and Glutathione metabolism
cg09317371	6.80331e-05	11.7459	0.242517	16	57180175	CPNE2	FAM192A (+39800), NLRC5 (+129190)	3.78322e-05	-4.53087	-0.0514713	0.00199157	-3.26654	-0.0336174	0.595384	0.660942	0.675175	Calcium-dependent membrane-binding proteins may regulate molecular events at the interface of the cell membrane and cytoplasm. This gene is one of several genes that encode a calcium-dependent protein containing two N-terminal type II C2 domains and an integrin
cg19413066	7.89944e-05	11.5256	0.265699	17	76965347		TIMP2 (-43876), LGALS3BP (+10713)	2.35045e-05	-4.67302	-0.0625408	0.00848697	-2.74268	-0.0332531	0.462853	0.494287	0.518789	This gene is a member of the TIMP gene family. The proteins encoded by this gene family are natural inhibitors of the matrix metalloproteinases, a group of peptidases involved in degradation of the extracellular matrix. In addition to an inhibitory role against metalloproteinases
cg18568335	7.92489e-05	11.5209	0.265699	14	105792505	PACS2	TEX22 (-72414), PACS2 (+11754)	0.000361305	-3.83306	-0.0529179	0.000156899	-4.09636	-0.0512328	0.413741	0.472454	0.494363	Multifunctional sorting protein that controls the endoplasmic reticulum (ER)-mitochondria communication, including the apposition of mitochondria with the ER and ER homeostasis. In addition, in response to apoptic inducer, translocates BIB to mitochondria, which initiates a sequence of events including the formation of mitochondrial truncated BID, the release of cytochrome c, the activation of ca…
cg21786381	8.0109e-05	11.505	0.265779	11	75234078	GDPD5	GDPD5 (+2520), RPS3 (+123517)	0.00144146	-3.3773	-0.0252979	5.65776e-05	-4.40952	-0.0299225	0.593584	0.603143	0.623017	Glycerophosphodiester phosphodiesterases (GDPDs; EC 3.1.4.46), such as GDPD5, are involved in glycerol metabolism ,Promotes neurite formation
cg18614702	9.19087e-05	11.3036	0.283683	10	72215990		NODAL (-14526), PRF1 (+146540)	0.0064677	-2.84482	-0.0376493	3.1177e-05	-4.58883	-0.0550168	0.49947	0.505926	0.548516	http://www.ncbi.nlm.nih.gov/pubmed?cmd=search&term=25528267&dopt=b
cg16765226	9.24263e-05	11.2954	0.283683	16	87905302		SLC7A5 (-2203)	2.91973e-05	-4.60842	-0.0127584	0.00776993	-2.77609	-0.00696259	0.0914532	0.0935641	0.100863	SLC7A5 (Solute Carrier Family 7 Member 5) is a Protein Coding gene. Diseases associated with SLC7A5 include lysinuric protein.Sodium-independent, high-affinity transport of large neutral amino acids such as phenylalanine, tyrosine, leucine, arginine and tryptophan, when associated with SLC3A2/4F2hc. Involved in cellular amino acid uptake. Acts as an amino acid exchanger. Involved in the transport…
cg00754063	9.54776e-05	11.248	0.289887	19	16345954	AP1M1	KLF2 (-89696), AP1M1 (+37290)	0.000101199	-4.23206	-0.0341292	0.000868576	-3.54733	-0.025916	0.74529	0.759701	0.783723	The protein encoded by this gene is the medium chain of the trans-Golgi network clathrin-associated protein complex AP-1. The other components of this complex are beta-prime-adaptin, gamma-adaptin, and the small chain AP1S1. This complex is located at the Golgi vesicle and links clathrin to receptors in coated vesicles. These vesicles are involved in endocytosis and Golgi processing. Alternat
																	Kruppel-like factors (KLFs) are a family of broadly expressed zinc finger transcription factors. KLF2 regulates T-cell trafficking by promoting expression of the lipid-binding receptor S1P1
